# Supplementary material for: Noninvasive detection of any-stage cancer using free glycosaminoglycans
Source: Proc Natl Acad Sci U S A. 2022 Dec 5;119(50):e2115328119. doi: 10.1073/pnas.2115328119 (PMC9897435; doi:10.1073/pnas.2115328119)
Supplement: Supplementary file 2 — Dataset S01 (XLSX) [file pnas.2115328119.sd01.xlsx]

## Sheet: All cohorts
	Cohort	COHORT_1	COHORT_2	COHORT_3	COHORT_4	COHORT_5	COHORT_5	COHORT_6	COHORT_7	COHORT_8	COHORT_8	COHORT_8	COHORT_8	COHORT_8	COHORT_8	COHORT_8	COHORT_8	COHORT_8	COHORT_8	COHORT_8
	Group	H	H	PCa	H	HN	NSCLC	BCa	RCC	BC	CRC	CST	DG	EC	GNET	LL	NHL	NSCLC	OV	PCa
		(N=330)	(N=66)	(N=76)	(N=30)	(N=17)	(N=53)	(N=47)	(N=57)	(N=28)	(N=27)	(N=28)	(N=40)	(N=30)	(N=14)	(N=18)	(N=30)	(N=30)	(N=30)	(N=28)
Age
	Mean (SD)	57.4 (12.8)	63.7 (15.1)	65.5 (6.44)	44.5 (11.7)	66.2 (6.99)	70.2 (7.21)	72.5 (11.7)	65.0 (11.8)	58.6 (13.0)	66.1 (15.8)	46.4 (15.7)	58.8 (15.2)	63.7 (13.6)	62.1 (10.2)	67.6 (12.7)	66.1 (12.4)	65.0 (8.71)	60.4 (14.0)	63.9 (6.75)
	Median [Min, Max]	58.5 [22.0, 78.0]	68.5 [27.0, 78.0]	66.0 [50.0, 79.0]	44.0 [22.0, 66.0]	68.0 [55.0, 85.0]	72.0 [55.0, 87.0]	75.0 [38.0, 88.0]	64.0 [31.0, 85.0]	60.5 [35.0, 80.0]	70.0 [28.0, 91.0]	42.0 [22.0, 74.0]	64.5 [24.0, 77.0]	66.0 [31.0, 88.0]	64.5 [40.0, 74.0]	71.0 [37.0, 87.0]	68.5 [36.0, 86.0]	64.0 [43.0, 83.0]	62.5 [21.0, 86.0]	66.0 [50.0, 77.0]
Gender
	Female	202 (61.2%)	29 (43.9%)	0 (0%)	15 (50.0%)	2 (11.8%)	31 (58.5%)	10 (21.3%)	14 (24.6%)	28 (100%)	12 (44.4%)	28 (100%)	19 (47.5%)	30 (100%)	6 (42.9%)	7 (38.9%)	19 (63.3%)	17 (56.7%)	30 (100%)	0 (0%)
	Male	128 (38.8%)	37 (56.1%)	76 (100%)	15 (50.0%)	15 (88.2%)	22 (41.5%)	37 (78.7%)	43 (75.4%)	0 (0%)	15 (55.6%)	0 (0%)	21 (52.5%)	0 (0%)	8 (57.1%)	11 (61.1%)	11 (36.7%)	13 (43.3%)	0 (0%)	28 (100%)
Sample availability
	Plasma	36 (10.9%)	50 (75.8%)	20 (26.3%)	0 (0%)	0 (0%)	3 (5.7%)	1 (2.1%)	6 (10.5%)	28 (100%)	27 (100%)	28 (100%)	40 (100%)	30 (100%)	14 (100%)	18 (100%)	30 (100%)	30 (100%)	30 (100%)	28 (100%)
	Urine	1 (0.3%)	0 (0%)	24 (31.6%)	0 (0%)	0 (0%)	0 (0%)	0 (0%)	12 (21.1%)	0 (0%)	0 (0%)	0 (0%)	0 (0%)	0 (0%)	0 (0%)	0 (0%)	0 (0%)	0 (0%)	0 (0%)	0 (0%)
	Combined	293 (88.8%)	16 (24.2%)	32 (42.1%)	30 (100%)	17 (100%)	50 (94.3%)	46 (97.9%)	39 (68.4%)	0 (0%)	0 (0%)	0 (0%)	0 (0%)	0 (0%)	0 (0%)	0 (0%)	0 (0%)	0 (0%)	0 (0%)	0 (0%)
Stage
	Healthy controls	330 (100%)	66 (100%)	0 (0%)	30 (100%)	0 (0%)	0 (0%)	0 (0%)	0 (0%)	0 (0%)	0 (0%)	0 (0%)	0 (0%)	0 (0%)	0 (0%)	0 (0%)	0 (0%)	0 (0%)	0 (0%)	0 (0%)
	Stage I/Low-grade	0 (0%)	0 (0%)	2 (2.6%)	0 (0%)	1 (5.9%)	0 (0%)	31 (66.0%)	22 (38.6%)	15 (53.6%)	2 (7.4%)	16 (57.1%)	17 (42.5%)	20 (66.7%)	6 (42.9%)	11 (61.1%)	8 (26.7%)	14 (46.7%)	12 (40.0%)	10 (35.7%)
	Stage IV/High-grade	0 (0%)	0 (0%)	72 (94.7%)	0 (0%)	12 (70.6%)	53 (100%)	0 (0%)	12 (21.1%)	1 (3.6%)	9 (33.3%)	2 (7.1%)	23 (57.5%)	2 (6.7%)	8 (57.1%)	4 (22.2%)	7 (23.3%)	14 (46.7%)	4 (13.3%)	15 (53.6%)
	Unspecified stage/grade	0 (0%)	0 (0%)	2 (2.6%)	0 (0%)	0 (0%)	0 (0%)	0 (0%)	0 (0%)	0 (0%)	4 (14.8%)	0 (0%)	0 (0%)	0 (0%)	0 (0%)	0 (0%)	3 (10.0%)	1 (3.3%)	0 (0%)	3 (10.7%)
	Stage II	0 (0%)	0 (0%)	0 (0%)	0 (0%)	3 (17.6%)	0 (0%)	10 (21.3%)	6 (10.5%)	10 (35.7%)	5 (18.5%)	9 (32.1%)	0 (0%)	3 (10.0%)	0 (0%)	3 (16.7%)	6 (20.0%)	0 (0%)	1 (3.3%)	0 (0%)
	Stage III	0 (0%)	0 (0%)	0 (0%)	0 (0%)	1 (5.9%)	0 (0%)	6 (12.8%)	17 (29.8%)	2 (7.1%)	7 (25.9%)	1 (3.6%)	0 (0%)	5 (16.7%)	0 (0%)	0 (0%)	6 (20.0%)	1 (3.3%)	13 (43.3%)	0 (0%)
AJCC_stage
	Stage 0	0 (0%)	0 (0%)	0 (0%)	0 (0%)	0 (0%)	0 (0%)	0 (0%)	0 (0%)	1 (3.6%)	0 (0%)	0 (0%)	0 (0%)	0 (0%)	0 (0%)	0 (0%)	0 (0%)	0 (0%)	0 (0%)	0 (0%)
	Stage I	0 (0%)	0 (0%)	0 (0%)	0 (0%)	1 (5.9%)	0 (0%)	31 (66.0%)	22 (38.6%)	0 (0%)	2 (7.4%)	0 (0%)	0 (0%)	0 (0%)	0 (0%)	0 (0%)	0 (0%)	0 (0%)	0 (0%)	0 (0%)
	Stage IA	0 (0%)	0 (0%)	0 (0%)	0 (0%)	0 (0%)	0 (0%)	0 (0%)	0 (0%)	14 (50.0%)	0 (0%)	0 (0%)	0 (0%)	0 (0%)	0 (0%)	0 (0%)	0 (0%)	11 (36.7%)	0 (0%)	0 (0%)
	Stage IA1	0 (0%)	0 (0%)	0 (0%)	0 (0%)	0 (0%)	0 (0%)	0 (0%)	0 (0%)	0 (0%)	0 (0%)	0 (0%)	0 (0%)	0 (0%)	0 (0%)	0 (0%)	0 (0%)	0 (0%)	0 (0%)	0 (0%)
	Stage IA2	0 (0%)	0 (0%)	0 (0%)	0 (0%)	0 (0%)	0 (0%)	0 (0%)	0 (0%)	0 (0%)	0 (0%)	0 (0%)	0 (0%)	0 (0%)	0 (0%)	0 (0%)	0 (0%)	0 (0%)	0 (0%)	0 (0%)
	Stage IA3	0 (0%)	0 (0%)	0 (0%)	0 (0%)	0 (0%)	0 (0%)	0 (0%)	0 (0%)	0 (0%)	0 (0%)	0 (0%)	0 (0%)	0 (0%)	0 (0%)	0 (0%)	0 (0%)	0 (0%)	0 (0%)	0 (0%)
	Stage IB	0 (0%)	0 (0%)	0 (0%)	0 (0%)	0 (0%)	0 (0%)	0 (0%)	0 (0%)	0 (0%)	0 (0%)	0 (0%)	0 (0%)	0 (0%)	0 (0%)	0 (0%)	0 (0%)	3 (10.0%)	0 (0%)	0 (0%)
	Stage II	0 (0%)	0 (0%)	0 (0%)	0 (0%)	3 (17.6%)	0 (0%)	10 (21.3%)	6 (10.5%)	0 (0%)	0 (0%)	0 (0%)	0 (0%)	0 (0%)	0 (0%)	0 (0%)	0 (0%)	0 (0%)	0 (0%)	0 (0%)
	Stage IIA	0 (0%)	0 (0%)	0 (0%)	0 (0%)	0 (0%)	0 (0%)	0 (0%)	0 (0%)	8 (28.6%)	4 (14.8%)	0 (0%)	0 (0%)	0 (0%)	0 (0%)	0 (0%)	0 (0%)	0 (0%)	0 (0%)	0 (0%)
	Stage IIB	0 (0%)	0 (0%)	13 (17.1%)	0 (0%)	0 (0%)	0 (0%)	0 (0%)	0 (0%)	2 (7.1%)	1 (3.7%)	0 (0%)	0 (0%)	0 (0%)	0 (0%)	0 (0%)	0 (0%)	0 (0%)	0 (0%)	3 (10.7%)
	Stage III	0 (0%)	0 (0%)	46 (60.5%)	0 (0%)	1 (5.9%)	0 (0%)	0 (0%)	17 (29.8%)	0 (0%)	0 (0%)	0 (0%)	0 (0%)	0 (0%)	0 (0%)	0 (0%)	0 (0%)	0 (0%)	0 (0%)	4 (14.3%)
	Stage IIIA	0 (0%)	0 (0%)	0 (0%)	0 (0%)	0 (0%)	0 (0%)	3 (6.4%)	0 (0%)	2 (7.1%)	0 (0%)	0 (0%)	0 (0%)	0 (0%)	0 (0%)	0 (0%)	0 (0%)	1 (3.3%)	0 (0%)	0 (0%)
	Stage IIIB	0 (0%)	0 (0%)	0 (0%)	0 (0%)	0 (0%)	0 (0%)	3 (6.4%)	0 (0%)	0 (0%)	2 (7.4%)	0 (0%)	0 (0%)	0 (0%)	0 (0%)	0 (0%)	0 (0%)	0 (0%)	0 (0%)	0 (0%)
	Stage IIIC	0 (0%)	0 (0%)	0 (0%)	0 (0%)	0 (0%)	0 (0%)	0 (0%)	0 (0%)	0 (0%)	5 (18.5%)	0 (0%)	0 (0%)	0 (0%)	0 (0%)	0 (0%)	0 (0%)	0 (0%)	0 (0%)	0 (0%)
	Stage IV	0 (0%)	0 (0%)	15 (19.7%)	0 (0%)	0 (0%)	0 (0%)	0 (0%)	12 (21.1%)	1 (3.6%)	9 (33.3%)	0 (0%)	0 (0%)	0 (0%)	0 (0%)	0 (0%)	0 (0%)	14 (46.7%)	0 (0%)	0 (0%)
	Stage IVA	0 (0%)	0 (0%)	0 (0%)	0 (0%)	9 (52.9%)	0 (0%)	0 (0%)	0 (0%)	0 (0%)	0 (0%)	0 (0%)	0 (0%)	0 (0%)	0 (0%)	0 (0%)	0 (0%)	0 (0%)	0 (0%)	0 (0%)
	Stage IVB	0 (0%)	0 (0%)	0 (0%)	0 (0%)	1 (5.9%)	0 (0%)	0 (0%)	0 (0%)	0 (0%)	0 (0%)	0 (0%)	0 (0%)	0 (0%)	0 (0%)	0 (0%)	0 (0%)	0 (0%)	0 (0%)	0 (0%)
	Stage IVC	0 (0%)	0 (0%)	0 (0%)	0 (0%)	2 (11.8%)	0 (0%)	0 (0%)	0 (0%)	0 (0%)	0 (0%)	0 (0%)	0 (0%)	0 (0%)	0 (0%)	0 (0%)	0 (0%)	0 (0%)	0 (0%)	0 (0%)
	Missing	330 (100%)	66 (100%)	2 (2.6%)	30 (100%)	0 (0%)	53 (100%)	0 (0%)	0 (0%)	0 (0%)	4 (14.8%)	28 (100%)	40 (100%)	30 (100%)	14 (100%)	18 (100%)	30 (100%)	1 (3.3%)	30 (100%)	21 (75.0%)
pT
	NA/Missing	330 (100%)	66 (100%)	0 (0%)	30 (100%)	0 (0%)	53 (100%)	0 (0%)	0 (0%)	0 (0%)	5 (18.5%)	28 (100%)	40 (100%)	30 (100%)	14 (100%)	18 (100%)	30 (100%)	1 (3.3%)	30 (100%)	21 (75.0%)
	T1a	0 (0%)	0 (0%)	2 (2.6%)	0 (0%)	0 (0%)	0 (0%)	17 (36.2%)	11 (19.3%)	0 (0%)	0 (0%)	0 (0%)	0 (0%)	0 (0%)	0 (0%)	0 (0%)	0 (0%)	0 (0%)	0 (0%)	0 (0%)
	T2a	0 (0%)	0 (0%)	2 (2.6%)	0 (0%)	0 (0%)	0 (0%)	0 (0%)	4 (7.0%)	0 (0%)	0 (0%)	0 (0%)	0 (0%)	0 (0%)	0 (0%)	0 (0%)	0 (0%)	0 (0%)	0 (0%)	0 (0%)
	T2c	0 (0%)	0 (0%)	11 (14.5%)	0 (0%)	0 (0%)	0 (0%)	0 (0%)	0 (0%)	0 (0%)	0 (0%)	0 (0%)	0 (0%)	0 (0%)	0 (0%)	0 (0%)	0 (0%)	0 (0%)	0 (0%)	0 (0%)
	T3a	0 (0%)	0 (0%)	47 (61.8%)	0 (0%)	0 (0%)	0 (0%)	0 (0%)	21 (36.8%)	0 (0%)	0 (0%)	0 (0%)	0 (0%)	0 (0%)	0 (0%)	0 (0%)	0 (0%)	0 (0%)	0 (0%)	2 (7.1%)
	T3b	0 (0%)	0 (0%)	13 (17.1%)	0 (0%)	0 (0%)	0 (0%)	0 (0%)	4 (7.0%)	0 (0%)	0 (0%)	0 (0%)	0 (0%)	0 (0%)	0 (0%)	0 (0%)	0 (0%)	0 (0%)	0 (0%)	2 (7.1%)
	T4	0 (0%)	0 (0%)	1 (1.3%)	0 (0%)	0 (0%)	0 (0%)	1 (2.1%)	3 (5.3%)	1 (3.6%)	10 (37.0%)	0 (0%)	0 (0%)	0 (0%)	0 (0%)	0 (0%)	0 (0%)	5 (16.7%)	0 (0%)	0 (0%)
	T0	0 (0%)	0 (0%)	0 (0%)	0 (0%)	2 (11.8%)	0 (0%)	0 (0%)	0 (0%)	0 (0%)	0 (0%)	0 (0%)	0 (0%)	0 (0%)	0 (0%)	0 (0%)	0 (0%)	0 (0%)	0 (0%)	0 (0%)
	T1	0 (0%)	0 (0%)	0 (0%)	0 (0%)	2 (11.8%)	0 (0%)	14 (29.8%)	0 (0%)	18 (64.3%)	0 (0%)	0 (0%)	0 (0%)	0 (0%)	0 (0%)	0 (0%)	0 (0%)	13 (43.3%)	0 (0%)	0 (0%)
	T2	0 (0%)	0 (0%)	0 (0%)	0 (0%)	8 (47.1%)	0 (0%)	12 (25.5%)	0 (0%)	5 (17.9%)	3 (11.1%)	0 (0%)	0 (0%)	0 (0%)	0 (0%)	0 (0%)	0 (0%)	7 (23.3%)	0 (0%)	3 (10.7%)
	T3	0 (0%)	0 (0%)	0 (0%)	0 (0%)	3 (17.6%)	0 (0%)	2 (4.3%)	0 (0%)	2 (7.1%)	9 (33.3%)	0 (0%)	0 (0%)	0 (0%)	0 (0%)	0 (0%)	0 (0%)	4 (13.3%)	0 (0%)	0 (0%)
	T4a	0 (0%)	0 (0%)	0 (0%)	0 (0%)	2 (11.8%)	0 (0%)	1 (2.1%)	0 (0%)	0 (0%)	0 (0%)	0 (0%)	0 (0%)	0 (0%)	0 (0%)	0 (0%)	0 (0%)	0 (0%)	0 (0%)	0 (0%)
	T1b	0 (0%)	0 (0%)	0 (0%)	0 (0%)	0 (0%)	0 (0%)	0 (0%)	12 (21.1%)	0 (0%)	0 (0%)	0 (0%)	0 (0%)	0 (0%)	0 (0%)	0 (0%)	0 (0%)	0 (0%)	0 (0%)	0 (0%)
	T2b	0 (0%)	0 (0%)	0 (0%)	0 (0%)	0 (0%)	0 (0%)	0 (0%)	2 (3.5%)	0 (0%)	0 (0%)	0 (0%)	0 (0%)	0 (0%)	0 (0%)	0 (0%)	0 (0%)	0 (0%)	0 (0%)	0 (0%)
	Tis	0 (0%)	0 (0%)	0 (0%)	0 (0%)	0 (0%)	0 (0%)	0 (0%)	0 (0%)	2 (7.1%)	0 (0%)	0 (0%)	0 (0%)	0 (0%)	0 (0%)	0 (0%)	0 (0%)	0 (0%)	0 (0%)	0 (0%)
pN
	NA/Missing	330 (100%)	66 (100%)	0 (0%)	30 (100%)	0 (0%)	53 (100%)	1 (2.1%)	0 (0%)	0 (0%)	5 (18.5%)	28 (100%)	40 (100%)	30 (100%)	14 (100%)	18 (100%)	30 (100%)	1 (3.3%)	30 (100%)	28 (100%)
	N0	0 (0%)	0 (0%)	39 (51.3%)	0 (0%)	6 (35.3%)	0 (0%)	42 (89.4%)	52 (91.2%)	18 (64.3%)	8 (29.6%)	0 (0%)	0 (0%)	0 (0%)	0 (0%)	0 (0%)	0 (0%)	15 (50.0%)	0 (0%)	0 (0%)
	N1	0 (0%)	0 (0%)	14 (18.4%)	0 (0%)	1 (5.9%)	0 (0%)	1 (2.1%)	4 (7.0%)	9 (32.1%)	4 (14.8%)	0 (0%)	0 (0%)	0 (0%)	0 (0%)	0 (0%)	0 (0%)	4 (13.3%)	0 (0%)	0 (0%)
	Nx	0 (0%)	0 (0%)	23 (30.3%)	0 (0%)	0 (0%)	0 (0%)	0 (0%)	0 (0%)	0 (0%)	0 (0%)	0 (0%)	0 (0%)	0 (0%)	0 (0%)	0 (0%)	0 (0%)	0 (0%)	0 (0%)	0 (0%)
	N2	0 (0%)	0 (0%)	0 (0%)	0 (0%)	7 (41.2%)	0 (0%)	3 (6.4%)	1 (1.8%)	1 (3.6%)	10 (37.0%)	0 (0%)	0 (0%)	0 (0%)	0 (0%)	0 (0%)	0 (0%)	10 (33.3%)	0 (0%)	0 (0%)
	N3	0 (0%)	0 (0%)	0 (0%)	0 (0%)	3 (17.6%)	0 (0%)	0 (0%)	0 (0%)	0 (0%)	0 (0%)	0 (0%)	0 (0%)	0 (0%)	0 (0%)	0 (0%)	0 (0%)	0 (0%)	0 (0%)	0 (0%)
pM
	NA/Missing	330 (100%)	66 (100%)	2 (2.6%)	30 (100%)	0 (0%)	53 (100%)	0 (0%)	0 (0%)	0 (0%)	4 (14.8%)	28 (100%)	40 (100%)	30 (100%)	14 (100%)	18 (100%)	30 (100%)	1 (3.3%)	30 (100%)	28 (100%)
	M0	0 (0%)	0 (0%)	67 (88.2%)	0 (0%)	15 (88.2%)	0 (0%)	46 (97.9%)	47 (82.5%)	27 (96.4%)	14 (51.9%)	0 (0%)	0 (0%)	0 (0%)	0 (0%)	0 (0%)	0 (0%)	15 (50.0%)	0 (0%)	0 (0%)
	M1	0 (0%)	0 (0%)	7 (9.2%)	0 (0%)	2 (11.8%)	0 (0%)	0 (0%)	10 (17.5%)	1 (3.6%)	9 (33.3%)	0 (0%)	0 (0%)	0 (0%)	0 (0%)	0 (0%)	0 (0%)	14 (46.7%)	0 (0%)	0 (0%)
	Mx	0 (0%)	0 (0%)	0 (0%)	0 (0%)	0 (0%)	0 (0%)	1 (2.1%)	0 (0%)	0 (0%)	0 (0%)	0 (0%)	0 (0%)	0 (0%)	0 (0%)	0 (0%)	0 (0%)	0 (0%)	0 (0%)	0 (0%)
Tumor size
	NA/Missing	330 (100%)	66 (100%)	76 (100%)	30 (100%)	17 (100%)	53 (100%)	0 (0%)	0 (0%)	0 (0%)	27 (100%)	28 (100%)	40 (100%)	30 (100%)	14 (100%)	18 (100%)	30 (100%)	30 (100%)	30 (100%)	22 (78.6%)
	<2 cm	0 (0%)	0 (0%)	0 (0%)	0 (0%)	0 (0%)	0 (0%)	11 (23.4%)	0 (0%)	15 (53.6%)	0 (0%)	0 (0%)	0 (0%)	0 (0%)	0 (0%)	0 (0%)	0 (0%)	0 (0%)	0 (0%)	0 (0%)
	>=2 cm	0 (0%)	0 (0%)	0 (0%)	0 (0%)	0 (0%)	0 (0%)	36 (76.6%)	57 (100%)	13 (46.4%)	0 (0%)	0 (0%)	0 (0%)	0 (0%)	0 (0%)	0 (0%)	0 (0%)	0 (0%)	0 (0%)	6 (21.4%)
Survival status
	Alive	330 (100%)	66 (100%)	76 (100%)	30 (100%)	13 (76.5%)	40 (75.5%)	39 (83.0%)	47 (82.5%)	26 (92.9%)	9 (33.3%)	27 (96.4%)	26 (65.0%)	28 (93.3%)	13 (92.9%)	15 (83.3%)	26 (86.7%)	30 (100%)	28 (93.3%)	28 (100%)
	Deceased	0 (0%)	0 (0%)	0 (0%)	0 (0%)	4 (23.5%)	13 (24.5%)	8 (17.0%)	10 (17.5%)	2 (7.1%)	18 (66.7%)	1 (3.6%)	14 (35.0%)	2 (6.7%)	1 (7.1%)	3 (16.7%)	4 (13.3%)	0 (0%)	2 (6.7%)	0 (0%)
Follow-up time (Days)
	Median [Min, Max]	NA	NA	NA	NA	455 [53.0, 3760]	413 [36.0, 984]	560 [28.0, 908]	525 [6.00, 1470]	367 [0, 805]	1060 [242, 1700]	768 [0, 1030]	149 [27.0, 678]	505 [74.0, 1150]	1040 [110, 2070]	861 [347, 1630]	962 [96.0, 1490]	NA	624 [1.00, 946]	NA

## Sheet: Cancer types
	Group	H	BC	BC	BCa	CRC	CST	CST	CST	CST	DG	DG	DG	DG	DG	EC	EC	EC	EC	GNET	HN	LL	NHL	NSCLC	NSCLC	OV	OV	OV	OV	OV	OV	OV	OV	OV	PCa	PCa	RCC	RCC	RCC	RCC	RCC	RCC
	Diagnosis	Healthy Control	Breast Cancer - Invasive Breast Carcinoma of No Special Type (NST)	Breast Cancer - Invasive Breast Carcinoma of No Special Type (NST), Breast Cancer - Invasive Lobular Breast Carcinoma	Bladder Cancer - Not Otherwise Specified	Colorectal Cancer - Adenocarcinoma	Cervical Glandular Tumor - Cervical Adenocarcinoma (unspecified)	Cervical Glandular Tumor - Cervical Adenosquamous Carcinoma	Cervical Glandular Tumor - Cervical Neuroendocrine Tumor (unspecified)	Cervical Squamous Tumor - Cervical Squamous Cell Carcinoma (unspecified)	Diffuse Glioma - Astrocytoma (unspecified)	Diffuse Glioma - Astrocytoma (unspecified), Diffuse Glioma - Glioblastoma (unspecified)	Diffuse Glioma - Glioblastoma (unspecified)	Diffuse Glioma - Oligoastrocytoma (unspecified)	Diffuse Glioma - Oligodendroglioma (unspecified)	Endometrial Carcinoma - Carcinosarcoma	Endometrial Carcinoma - Clear Cell Adenocarcinoma	Endometrial Carcinoma - Endometrioid Adenocarcinoma	Endometrial Carcinoma - Not Otherwise Specified	Small Intestinal Neuroendocrine Tumor - Not Otherwise Specified	Head and Neck Cancer - Squamous Cell Carcinoma	B-cell Leukemia - B-cell Chronic Lymphocytic Leukemia	Non-follicular Lymphoma - Diffuse Large B-cell Lymphoma (unspecified)	Non-small-cell Lung Carcinoma - Adenocarcinoma	Non-small-cell Lung Carcinoma - Squamous Cell	Ovarian - Granulosa Cell Tumor	Ovarian - Sertoli-Leydig Cell Tumor	Ovarian Carcinoma - Anaplastic Carcinoma (unspecified)	Ovarian Carcinoma - Clear Cell Ovarian Carcinoma	Ovarian Carcinoma - Endometrioid Ovarian Carcinoma	Ovarian Carcinoma - Mucinous Ovarian Carcinoma	Ovarian Carcinoma - Ovarian Carcinosarcoma	Ovarian Carcinoma - Serous Ovarian Carcinoma (unspecified)	Ovarian Carcinoma - Small Cell Carcinoma of the Ovary Hypercalcemic Type	Prostate Cancer - Adenocarcinoma	Prostate Cancer - Not Otherwise Specified	Bladder Cancer - Not Otherwise Specified, Renal Cell Carcinoma - Clear Cell	Non-small-cell Lung Carcinoma - Not Otherwise Specified, Renal Cell Carcinoma - Clear Cell	Renal Cell Carcinoma - Chromophobe	Renal Cell Carcinoma - Clear Cell	Renal Cell Carcinoma - Papillary Type 1	Renal Cell Carcinoma - Papillary Type 2
		(N=426)	(N=25)	(N=3)	(N=47)	(N=27)	(N=5)	(N=6)	(N=1)	(N=16)	(N=8)	(N=1)	(N=22)	(N=4)	(N=5)	(N=1)	(N=1)	(N=1)	(N=27)	(N=14)	(N=17)	(N=18)	(N=30)	(N=60)	(N=23)	(N=1)	(N=1)	(N=1)	(N=2)	(N=4)	(N=2)	(N=2)	(N=16)	(N=1)	(N=28)	(N=76)	(N=1)	(N=1)	(N=4)	(N=47)	(N=3)	(N=1)
Sample availability
	Blood	86 (20.2%)	25 (100%)	3 (100%)	1 (2.1%)	27 (100%)	5 (100%)	6 (100%)	1 (100%)	16 (100%)	8 (100%)	1 (100%)	22 (100%)	4 (100%)	5 (100%)	1 (100%)	1 (100%)	1 (100%)	27 (100%)	14 (100%)	0 (0%)	18 (100%)	30 (100%)	32 (53.3%)	1 (4.3%)	1 (100%)	1 (100%)	1 (100%)	2 (100%)	4 (100%)	2 (100%)	2 (100%)	16 (100%)	1 (100%)	28 (100%)	20 (26.3%)	1 (100%)	0 (0%)	1 (25.0%)	4 (8.5%)	0 (0%)	0 (0%)
	Urine	1 (0.2%)	0 (0%)	0 (0%)	0 (0%)	0 (0%)	0 (0%)	0 (0%)	0 (0%)	0 (0%)	0 (0%)	0 (0%)	0 (0%)	0 (0%)	0 (0%)	0 (0%)	0 (0%)	0 (0%)	0 (0%)	0 (0%)	0 (0%)	0 (0%)	0 (0%)	0 (0%)	0 (0%)	0 (0%)	0 (0%)	0 (0%)	0 (0%)	0 (0%)	0 (0%)	0 (0%)	0 (0%)	0 (0%)	0 (0%)	24 (31.6%)	0 (0%)	0 (0%)	1 (25.0%)	8 (17.0%)	2 (66.7%)	1 (100%)
	Combined	339 (79.6%)	0 (0%)	0 (0%)	46 (97.9%)	0 (0%)	0 (0%)	0 (0%)	0 (0%)	0 (0%)	0 (0%)	0 (0%)	0 (0%)	0 (0%)	0 (0%)	0 (0%)	0 (0%)	0 (0%)	0 (0%)	0 (0%)	17 (100%)	0 (0%)	0 (0%)	28 (46.7%)	22 (95.7%)	0 (0%)	0 (0%)	0 (0%)	0 (0%)	0 (0%)	0 (0%)	0 (0%)	0 (0%)	0 (0%)	0 (0%)	32 (42.1%)	0 (0%)	1 (100%)	2 (50.0%)	35 (74.5%)	1 (33.3%)	0 (0%)
Stage
	Healthy controls	426 (100%)	0 (0%)	0 (0%)	0 (0%)	0 (0%)	0 (0%)	0 (0%)	0 (0%)	0 (0%)	0 (0%)	0 (0%)	0 (0%)	0 (0%)	0 (0%)	0 (0%)	0 (0%)	0 (0%)	0 (0%)	0 (0%)	0 (0%)	0 (0%)	0 (0%)	0 (0%)	0 (0%)	0 (0%)	0 (0%)	0 (0%)	0 (0%)	0 (0%)	0 (0%)	0 (0%)	0 (0%)	0 (0%)	0 (0%)	0 (0%)	0 (0%)	0 (0%)	0 (0%)	0 (0%)	0 (0%)	0 (0%)
	Stage I/Low-grade	0 (0%)	14 (56.0%)	1 (33.3%)	31 (66.0%)	2 (7.4%)	2 (40.0%)	3 (50.0%)	1 (100%)	10 (62.5%)	8 (100%)	0 (0%)	0 (0%)	4 (100%)	5 (100%)	1 (100%)	0 (0%)	1 (100%)	18 (66.7%)	6 (42.9%)	1 (5.9%)	11 (61.1%)	8 (26.7%)	14 (23.3%)	0 (0%)	1 (100%)	1 (100%)	0 (0%)	1 (50.0%)	4 (100%)	2 (100%)	0 (0%)	3 (18.8%)	0 (0%)	10 (35.7%)	2 (2.6%)	0 (0%)	0 (0%)	1 (25.0%)	17 (36.2%)	3 (100%)	1 (100%)
	Stage II	0 (0%)	8 (32.0%)	2 (66.7%)	10 (21.3%)	5 (18.5%)	3 (60.0%)	2 (33.3%)	0 (0%)	4 (25.0%)	0 (0%)	0 (0%)	0 (0%)	0 (0%)	0 (0%)	0 (0%)	0 (0%)	0 (0%)	3 (11.1%)	0 (0%)	3 (17.6%)	3 (16.7%)	6 (20.0%)	0 (0%)	0 (0%)	0 (0%)	0 (0%)	0 (0%)	0 (0%)	0 (0%)	0 (0%)	0 (0%)	1 (6.2%)	0 (0%)	0 (0%)	0 (0%)	0 (0%)	0 (0%)	2 (50.0%)	4 (8.5%)	0 (0%)	0 (0%)
	Stage III	0 (0%)	2 (8.0%)	0 (0%)	6 (12.8%)	7 (25.9%)	0 (0%)	0 (0%)	0 (0%)	1 (6.2%)	0 (0%)	0 (0%)	0 (0%)	0 (0%)	0 (0%)	0 (0%)	0 (0%)	0 (0%)	5 (18.5%)	0 (0%)	1 (5.9%)	0 (0%)	6 (20.0%)	1 (1.7%)	0 (0%)	0 (0%)	0 (0%)	1 (100%)	0 (0%)	0 (0%)	0 (0%)	2 (100%)	9 (56.2%)	1 (100%)	0 (0%)	0 (0%)	1 (100%)	1 (100%)	1 (25.0%)	14 (29.8%)	0 (0%)	0 (0%)
	Stage IV/High-grade	0 (0%)	1 (4.0%)	0 (0%)	0 (0%)	9 (33.3%)	0 (0%)	1 (16.7%)	0 (0%)	1 (6.2%)	0 (0%)	1 (100%)	22 (100%)	0 (0%)	0 (0%)	0 (0%)	1 (100%)	0 (0%)	1 (3.7%)	8 (57.1%)	12 (70.6%)	4 (22.2%)	7 (23.3%)	44 (73.3%)	23 (100%)	0 (0%)	0 (0%)	0 (0%)	1 (50.0%)	0 (0%)	0 (0%)	0 (0%)	3 (18.8%)	0 (0%)	15 (53.6%)	72 (94.7%)	0 (0%)	0 (0%)	0 (0%)	12 (25.5%)	0 (0%)	0 (0%)
	Unspecified stage/grade	0 (0%)	0 (0%)	0 (0%)	0 (0%)	4 (14.8%)	0 (0%)	0 (0%)	0 (0%)	0 (0%)	0 (0%)	0 (0%)	0 (0%)	0 (0%)	0 (0%)	0 (0%)	0 (0%)	0 (0%)	0 (0%)	0 (0%)	0 (0%)	0 (0%)	3 (10.0%)	1 (1.7%)	0 (0%)	0 (0%)	0 (0%)	0 (0%)	0 (0%)	0 (0%)	0 (0%)	0 (0%)	0 (0%)	0 (0%)	3 (10.7%)	2 (2.6%)	0 (0%)	0 (0%)	0 (0%)	0 (0%)	0 (0%)	0 (0%)
AJCC_stage
	Stage 0	0 (0%)	1 (4.0%)	0 (0%)	0 (0%)	0 (0%)	0 (0%)	0 (0%)	0 (0%)	0 (0%)	0 (0%)	0 (0%)	0 (0%)	0 (0%)	0 (0%)	0 (0%)	0 (0%)	0 (0%)	0 (0%)	0 (0%)	0 (0%)	0 (0%)	0 (0%)	0 (0%)	0 (0%)	0 (0%)	0 (0%)	0 (0%)	0 (0%)	0 (0%)	0 (0%)	0 (0%)	0 (0%)	0 (0%)	0 (0%)	0 (0%)	0 (0%)	0 (0%)	0 (0%)	0 (0%)	0 (0%)	0 (0%)
	Stage I	0 (0%)	0 (0%)	0 (0%)	31 (66.0%)	2 (7.4%)	0 (0%)	0 (0%)	0 (0%)	0 (0%)	0 (0%)	0 (0%)	0 (0%)	0 (0%)	0 (0%)	0 (0%)	0 (0%)	0 (0%)	0 (0%)	0 (0%)	1 (5.9%)	0 (0%)	0 (0%)	0 (0%)	0 (0%)	0 (0%)	0 (0%)	0 (0%)	0 (0%)	0 (0%)	0 (0%)	0 (0%)	0 (0%)	0 (0%)	0 (0%)	0 (0%)	0 (0%)	0 (0%)	1 (25.0%)	17 (36.2%)	3 (100%)	1 (100%)
	Stage IA	0 (0%)	13 (52.0%)	1 (33.3%)	0 (0%)	0 (0%)	0 (0%)	0 (0%)	0 (0%)	0 (0%)	0 (0%)	0 (0%)	0 (0%)	0 (0%)	0 (0%)	0 (0%)	0 (0%)	0 (0%)	0 (0%)	0 (0%)	0 (0%)	0 (0%)	0 (0%)	11 (18.3%)	0 (0%)	0 (0%)	0 (0%)	0 (0%)	0 (0%)	0 (0%)	0 (0%)	0 (0%)	0 (0%)	0 (0%)	0 (0%)	0 (0%)	0 (0%)	0 (0%)	0 (0%)	0 (0%)	0 (0%)	0 (0%)
	Stage IA1	0 (0%)	0 (0%)	0 (0%)	0 (0%)	0 (0%)	0 (0%)	0 (0%)	0 (0%)	0 (0%)	0 (0%)	0 (0%)	0 (0%)	0 (0%)	0 (0%)	0 (0%)	0 (0%)	0 (0%)	0 (0%)	0 (0%)	0 (0%)	0 (0%)	0 (0%)	0 (0%)	0 (0%)	0 (0%)	0 (0%)	0 (0%)	0 (0%)	0 (0%)	0 (0%)	0 (0%)	0 (0%)	0 (0%)	0 (0%)	0 (0%)	0 (0%)	0 (0%)	0 (0%)	0 (0%)	0 (0%)	0 (0%)
	Stage IA2	0 (0%)	0 (0%)	0 (0%)	0 (0%)	0 (0%)	0 (0%)	0 (0%)	0 (0%)	0 (0%)	0 (0%)	0 (0%)	0 (0%)	0 (0%)	0 (0%)	0 (0%)	0 (0%)	0 (0%)	0 (0%)	0 (0%)	0 (0%)	0 (0%)	0 (0%)	0 (0%)	0 (0%)	0 (0%)	0 (0%)	0 (0%)	0 (0%)	0 (0%)	0 (0%)	0 (0%)	0 (0%)	0 (0%)	0 (0%)	0 (0%)	0 (0%)	0 (0%)	0 (0%)	0 (0%)	0 (0%)	0 (0%)
	Stage IA3	0 (0%)	0 (0%)	0 (0%)	0 (0%)	0 (0%)	0 (0%)	0 (0%)	0 (0%)	0 (0%)	0 (0%)	0 (0%)	0 (0%)	0 (0%)	0 (0%)	0 (0%)	0 (0%)	0 (0%)	0 (0%)	0 (0%)	0 (0%)	0 (0%)	0 (0%)	0 (0%)	0 (0%)	0 (0%)	0 (0%)	0 (0%)	0 (0%)	0 (0%)	0 (0%)	0 (0%)	0 (0%)	0 (0%)	0 (0%)	0 (0%)	0 (0%)	0 (0%)	0 (0%)	0 (0%)	0 (0%)	0 (0%)
	Stage IB	0 (0%)	0 (0%)	0 (0%)	0 (0%)	0 (0%)	0 (0%)	0 (0%)	0 (0%)	0 (0%)	0 (0%)	0 (0%)	0 (0%)	0 (0%)	0 (0%)	0 (0%)	0 (0%)	0 (0%)	0 (0%)	0 (0%)	0 (0%)	0 (0%)	0 (0%)	3 (5.0%)	0 (0%)	0 (0%)	0 (0%)	0 (0%)	0 (0%)	0 (0%)	0 (0%)	0 (0%)	0 (0%)	0 (0%)	0 (0%)	0 (0%)	0 (0%)	0 (0%)	0 (0%)	0 (0%)	0 (0%)	0 (0%)
	Stage II	0 (0%)	0 (0%)	0 (0%)	10 (21.3%)	0 (0%)	0 (0%)	0 (0%)	0 (0%)	0 (0%)	0 (0%)	0 (0%)	0 (0%)	0 (0%)	0 (0%)	0 (0%)	0 (0%)	0 (0%)	0 (0%)	0 (0%)	3 (17.6%)	0 (0%)	0 (0%)	0 (0%)	0 (0%)	0 (0%)	0 (0%)	0 (0%)	0 (0%)	0 (0%)	0 (0%)	0 (0%)	0 (0%)	0 (0%)	0 (0%)	0 (0%)	0 (0%)	0 (0%)	2 (50.0%)	4 (8.5%)	0 (0%)	0 (0%)
	Stage IIA	0 (0%)	7 (28.0%)	1 (33.3%)	0 (0%)	4 (14.8%)	0 (0%)	0 (0%)	0 (0%)	0 (0%)	0 (0%)	0 (0%)	0 (0%)	0 (0%)	0 (0%)	0 (0%)	0 (0%)	0 (0%)	0 (0%)	0 (0%)	0 (0%)	0 (0%)	0 (0%)	0 (0%)	0 (0%)	0 (0%)	0 (0%)	0 (0%)	0 (0%)	0 (0%)	0 (0%)	0 (0%)	0 (0%)	0 (0%)	0 (0%)	0 (0%)	0 (0%)	0 (0%)	0 (0%)	0 (0%)	0 (0%)	0 (0%)
	Stage IIB	0 (0%)	1 (4.0%)	1 (33.3%)	0 (0%)	1 (3.7%)	0 (0%)	0 (0%)	0 (0%)	0 (0%)	0 (0%)	0 (0%)	0 (0%)	0 (0%)	0 (0%)	0 (0%)	0 (0%)	0 (0%)	0 (0%)	0 (0%)	0 (0%)	0 (0%)	0 (0%)	0 (0%)	0 (0%)	0 (0%)	0 (0%)	0 (0%)	0 (0%)	0 (0%)	0 (0%)	0 (0%)	0 (0%)	0 (0%)	3 (10.7%)	13 (17.1%)	0 (0%)	0 (0%)	0 (0%)	0 (0%)	0 (0%)	0 (0%)
	Stage III	0 (0%)	0 (0%)	0 (0%)	0 (0%)	0 (0%)	0 (0%)	0 (0%)	0 (0%)	0 (0%)	0 (0%)	0 (0%)	0 (0%)	0 (0%)	0 (0%)	0 (0%)	0 (0%)	0 (0%)	0 (0%)	0 (0%)	1 (5.9%)	0 (0%)	0 (0%)	0 (0%)	0 (0%)	0 (0%)	0 (0%)	0 (0%)	0 (0%)	0 (0%)	0 (0%)	0 (0%)	0 (0%)	0 (0%)	4 (14.3%)	46 (60.5%)	1 (100%)	1 (100%)	1 (25.0%)	14 (29.8%)	0 (0%)	0 (0%)
	Stage IIIA	0 (0%)	2 (8.0%)	0 (0%)	3 (6.4%)	0 (0%)	0 (0%)	0 (0%)	0 (0%)	0 (0%)	0 (0%)	0 (0%)	0 (0%)	0 (0%)	0 (0%)	0 (0%)	0 (0%)	0 (0%)	0 (0%)	0 (0%)	0 (0%)	0 (0%)	0 (0%)	1 (1.7%)	0 (0%)	0 (0%)	0 (0%)	0 (0%)	0 (0%)	0 (0%)	0 (0%)	0 (0%)	0 (0%)	0 (0%)	0 (0%)	0 (0%)	0 (0%)	0 (0%)	0 (0%)	0 (0%)	0 (0%)	0 (0%)
	Stage IIIB	0 (0%)	0 (0%)	0 (0%)	3 (6.4%)	2 (7.4%)	0 (0%)	0 (0%)	0 (0%)	0 (0%)	0 (0%)	0 (0%)	0 (0%)	0 (0%)	0 (0%)	0 (0%)	0 (0%)	0 (0%)	0 (0%)	0 (0%)	0 (0%)	0 (0%)	0 (0%)	0 (0%)	0 (0%)	0 (0%)	0 (0%)	0 (0%)	0 (0%)	0 (0%)	0 (0%)	0 (0%)	0 (0%)	0 (0%)	0 (0%)	0 (0%)	0 (0%)	0 (0%)	0 (0%)	0 (0%)	0 (0%)	0 (0%)
	Stage IIIC	0 (0%)	0 (0%)	0 (0%)	0 (0%)	5 (18.5%)	0 (0%)	0 (0%)	0 (0%)	0 (0%)	0 (0%)	0 (0%)	0 (0%)	0 (0%)	0 (0%)	0 (0%)	0 (0%)	0 (0%)	0 (0%)	0 (0%)	0 (0%)	0 (0%)	0 (0%)	0 (0%)	0 (0%)	0 (0%)	0 (0%)	0 (0%)	0 (0%)	0 (0%)	0 (0%)	0 (0%)	0 (0%)	0 (0%)	0 (0%)	0 (0%)	0 (0%)	0 (0%)	0 (0%)	0 (0%)	0 (0%)	0 (0%)
	Stage IV	0 (0%)	1 (4.0%)	0 (0%)	0 (0%)	9 (33.3%)	0 (0%)	0 (0%)	0 (0%)	0 (0%)	0 (0%)	0 (0%)	0 (0%)	0 (0%)	0 (0%)	0 (0%)	0 (0%)	0 (0%)	0 (0%)	0 (0%)	0 (0%)	0 (0%)	0 (0%)	14 (23.3%)	0 (0%)	0 (0%)	0 (0%)	0 (0%)	0 (0%)	0 (0%)	0 (0%)	0 (0%)	0 (0%)	0 (0%)	0 (0%)	15 (19.7%)	0 (0%)	0 (0%)	0 (0%)	12 (25.5%)	0 (0%)	0 (0%)
	Stage IVA	0 (0%)	0 (0%)	0 (0%)	0 (0%)	0 (0%)	0 (0%)	0 (0%)	0 (0%)	0 (0%)	0 (0%)	0 (0%)	0 (0%)	0 (0%)	0 (0%)	0 (0%)	0 (0%)	0 (0%)	0 (0%)	0 (0%)	9 (52.9%)	0 (0%)	0 (0%)	0 (0%)	0 (0%)	0 (0%)	0 (0%)	0 (0%)	0 (0%)	0 (0%)	0 (0%)	0 (0%)	0 (0%)	0 (0%)	0 (0%)	0 (0%)	0 (0%)	0 (0%)	0 (0%)	0 (0%)	0 (0%)	0 (0%)
	Stage IVB	0 (0%)	0 (0%)	0 (0%)	0 (0%)	0 (0%)	0 (0%)	0 (0%)	0 (0%)	0 (0%)	0 (0%)	0 (0%)	0 (0%)	0 (0%)	0 (0%)	0 (0%)	0 (0%)	0 (0%)	0 (0%)	0 (0%)	1 (5.9%)	0 (0%)	0 (0%)	0 (0%)	0 (0%)	0 (0%)	0 (0%)	0 (0%)	0 (0%)	0 (0%)	0 (0%)	0 (0%)	0 (0%)	0 (0%)	0 (0%)	0 (0%)	0 (0%)	0 (0%)	0 (0%)	0 (0%)	0 (0%)	0 (0%)
	Stage IVC	0 (0%)	0 (0%)	0 (0%)	0 (0%)	0 (0%)	0 (0%)	0 (0%)	0 (0%)	0 (0%)	0 (0%)	0 (0%)	0 (0%)	0 (0%)	0 (0%)	0 (0%)	0 (0%)	0 (0%)	0 (0%)	0 (0%)	2 (11.8%)	0 (0%)	0 (0%)	0 (0%)	0 (0%)	0 (0%)	0 (0%)	0 (0%)	0 (0%)	0 (0%)	0 (0%)	0 (0%)	0 (0%)	0 (0%)	0 (0%)	0 (0%)	0 (0%)	0 (0%)	0 (0%)	0 (0%)	0 (0%)	0 (0%)
	Missing	426 (100%)	0 (0%)	0 (0%)	0 (0%)	4 (14.8%)	5 (100%)	6 (100%)	1 (100%)	16 (100%)	8 (100%)	1 (100%)	22 (100%)	4 (100%)	5 (100%)	1 (100%)	1 (100%)	1 (100%)	27 (100%)	14 (100%)	0 (0%)	18 (100%)	30 (100%)	31 (51.7%)	23 (100%)	1 (100%)	1 (100%)	1 (100%)	2 (100%)	4 (100%)	2 (100%)	2 (100%)	16 (100%)	1 (100%)	21 (75.0%)	2 (2.6%)	0 (0%)	0 (0%)	0 (0%)	0 (0%)	0 (0%)	0 (0%)
pT
	NA/Missing	426 (100%)	0 (0%)	0 (0%)	0 (0%)	5 (18.5%)	5 (100%)	6 (100%)	1 (100%)	16 (100%)	8 (100%)	1 (100%)	22 (100%)	4 (100%)	5 (100%)	1 (100%)	1 (100%)	1 (100%)	27 (100%)	14 (100%)	0 (0%)	18 (100%)	30 (100%)	31 (51.7%)	23 (100%)	1 (100%)	1 (100%)	1 (100%)	2 (100%)	4 (100%)	2 (100%)	2 (100%)	16 (100%)	1 (100%)	21 (75.0%)	0 (0%)	0 (0%)	0 (0%)	0 (0%)	0 (0%)	0 (0%)	0 (0%)
	T1	0 (0%)	17 (68.0%)	1 (33.3%)	14 (29.8%)	0 (0%)	0 (0%)	0 (0%)	0 (0%)	0 (0%)	0 (0%)	0 (0%)	0 (0%)	0 (0%)	0 (0%)	0 (0%)	0 (0%)	0 (0%)	0 (0%)	0 (0%)	2 (11.8%)	0 (0%)	0 (0%)	13 (21.7%)	0 (0%)	0 (0%)	0 (0%)	0 (0%)	0 (0%)	0 (0%)	0 (0%)	0 (0%)	0 (0%)	0 (0%)	0 (0%)	0 (0%)	0 (0%)	0 (0%)	0 (0%)	0 (0%)	0 (0%)	0 (0%)
	T2	0 (0%)	4 (16.0%)	1 (33.3%)	12 (25.5%)	3 (11.1%)	0 (0%)	0 (0%)	0 (0%)	0 (0%)	0 (0%)	0 (0%)	0 (0%)	0 (0%)	0 (0%)	0 (0%)	0 (0%)	0 (0%)	0 (0%)	0 (0%)	8 (47.1%)	0 (0%)	0 (0%)	7 (11.7%)	0 (0%)	0 (0%)	0 (0%)	0 (0%)	0 (0%)	0 (0%)	0 (0%)	0 (0%)	0 (0%)	0 (0%)	3 (10.7%)	0 (0%)	0 (0%)	0 (0%)	0 (0%)	0 (0%)	0 (0%)	0 (0%)
	T3	0 (0%)	2 (8.0%)	0 (0%)	2 (4.3%)	9 (33.3%)	0 (0%)	0 (0%)	0 (0%)	0 (0%)	0 (0%)	0 (0%)	0 (0%)	0 (0%)	0 (0%)	0 (0%)	0 (0%)	0 (0%)	0 (0%)	0 (0%)	3 (17.6%)	0 (0%)	0 (0%)	4 (6.7%)	0 (0%)	0 (0%)	0 (0%)	0 (0%)	0 (0%)	0 (0%)	0 (0%)	0 (0%)	0 (0%)	0 (0%)	0 (0%)	0 (0%)	0 (0%)	0 (0%)	0 (0%)	0 (0%)	0 (0%)	0 (0%)
	T4	0 (0%)	1 (4.0%)	0 (0%)	1 (2.1%)	10 (37.0%)	0 (0%)	0 (0%)	0 (0%)	0 (0%)	0 (0%)	0 (0%)	0 (0%)	0 (0%)	0 (0%)	0 (0%)	0 (0%)	0 (0%)	0 (0%)	0 (0%)	0 (0%)	0 (0%)	0 (0%)	5 (8.3%)	0 (0%)	0 (0%)	0 (0%)	0 (0%)	0 (0%)	0 (0%)	0 (0%)	0 (0%)	0 (0%)	0 (0%)	0 (0%)	1 (1.3%)	0 (0%)	0 (0%)	0 (0%)	3 (6.4%)	0 (0%)	0 (0%)
	Tis	0 (0%)	1 (4.0%)	1 (33.3%)	0 (0%)	0 (0%)	0 (0%)	0 (0%)	0 (0%)	0 (0%)	0 (0%)	0 (0%)	0 (0%)	0 (0%)	0 (0%)	0 (0%)	0 (0%)	0 (0%)	0 (0%)	0 (0%)	0 (0%)	0 (0%)	0 (0%)	0 (0%)	0 (0%)	0 (0%)	0 (0%)	0 (0%)	0 (0%)	0 (0%)	0 (0%)	0 (0%)	0 (0%)	0 (0%)	0 (0%)	0 (0%)	0 (0%)	0 (0%)	0 (0%)	0 (0%)	0 (0%)	0 (0%)
	T1a	0 (0%)	0 (0%)	0 (0%)	17 (36.2%)	0 (0%)	0 (0%)	0 (0%)	0 (0%)	0 (0%)	0 (0%)	0 (0%)	0 (0%)	0 (0%)	0 (0%)	0 (0%)	0 (0%)	0 (0%)	0 (0%)	0 (0%)	0 (0%)	0 (0%)	0 (0%)	0 (0%)	0 (0%)	0 (0%)	0 (0%)	0 (0%)	0 (0%)	0 (0%)	0 (0%)	0 (0%)	0 (0%)	0 (0%)	0 (0%)	2 (2.6%)	0 (0%)	0 (0%)	0 (0%)	9 (19.1%)	2 (66.7%)	0 (0%)
	T4a	0 (0%)	0 (0%)	0 (0%)	1 (2.1%)	0 (0%)	0 (0%)	0 (0%)	0 (0%)	0 (0%)	0 (0%)	0 (0%)	0 (0%)	0 (0%)	0 (0%)	0 (0%)	0 (0%)	0 (0%)	0 (0%)	0 (0%)	2 (11.8%)	0 (0%)	0 (0%)	0 (0%)	0 (0%)	0 (0%)	0 (0%)	0 (0%)	0 (0%)	0 (0%)	0 (0%)	0 (0%)	0 (0%)	0 (0%)	0 (0%)	0 (0%)	0 (0%)	0 (0%)	0 (0%)	0 (0%)	0 (0%)	0 (0%)
	T0	0 (0%)	0 (0%)	0 (0%)	0 (0%)	0 (0%)	0 (0%)	0 (0%)	0 (0%)	0 (0%)	0 (0%)	0 (0%)	0 (0%)	0 (0%)	0 (0%)	0 (0%)	0 (0%)	0 (0%)	0 (0%)	0 (0%)	2 (11.8%)	0 (0%)	0 (0%)	0 (0%)	0 (0%)	0 (0%)	0 (0%)	0 (0%)	0 (0%)	0 (0%)	0 (0%)	0 (0%)	0 (0%)	0 (0%)	0 (0%)	0 (0%)	0 (0%)	0 (0%)	0 (0%)	0 (0%)	0 (0%)	0 (0%)
	T3a	0 (0%)	0 (0%)	0 (0%)	0 (0%)	0 (0%)	0 (0%)	0 (0%)	0 (0%)	0 (0%)	0 (0%)	0 (0%)	0 (0%)	0 (0%)	0 (0%)	0 (0%)	0 (0%)	0 (0%)	0 (0%)	0 (0%)	0 (0%)	0 (0%)	0 (0%)	0 (0%)	0 (0%)	0 (0%)	0 (0%)	0 (0%)	0 (0%)	0 (0%)	0 (0%)	0 (0%)	0 (0%)	0 (0%)	2 (7.1%)	47 (61.8%)	0 (0%)	1 (100%)	1 (25.0%)	19 (40.4%)	0 (0%)	0 (0%)
	T3b	0 (0%)	0 (0%)	0 (0%)	0 (0%)	0 (0%)	0 (0%)	0 (0%)	0 (0%)	0 (0%)	0 (0%)	0 (0%)	0 (0%)	0 (0%)	0 (0%)	0 (0%)	0 (0%)	0 (0%)	0 (0%)	0 (0%)	0 (0%)	0 (0%)	0 (0%)	0 (0%)	0 (0%)	0 (0%)	0 (0%)	0 (0%)	0 (0%)	0 (0%)	0 (0%)	0 (0%)	0 (0%)	0 (0%)	2 (7.1%)	13 (17.1%)	1 (100%)	0 (0%)	0 (0%)	3 (6.4%)	0 (0%)	0 (0%)
	T2a	0 (0%)	0 (0%)	0 (0%)	0 (0%)	0 (0%)	0 (0%)	0 (0%)	0 (0%)	0 (0%)	0 (0%)	0 (0%)	0 (0%)	0 (0%)	0 (0%)	0 (0%)	0 (0%)	0 (0%)	0 (0%)	0 (0%)	0 (0%)	0 (0%)	0 (0%)	0 (0%)	0 (0%)	0 (0%)	0 (0%)	0 (0%)	0 (0%)	0 (0%)	0 (0%)	0 (0%)	0 (0%)	0 (0%)	0 (0%)	2 (2.6%)	0 (0%)	0 (0%)	1 (25.0%)	3 (6.4%)	0 (0%)	0 (0%)
	T2c	0 (0%)	0 (0%)	0 (0%)	0 (0%)	0 (0%)	0 (0%)	0 (0%)	0 (0%)	0 (0%)	0 (0%)	0 (0%)	0 (0%)	0 (0%)	0 (0%)	0 (0%)	0 (0%)	0 (0%)	0 (0%)	0 (0%)	0 (0%)	0 (0%)	0 (0%)	0 (0%)	0 (0%)	0 (0%)	0 (0%)	0 (0%)	0 (0%)	0 (0%)	0 (0%)	0 (0%)	0 (0%)	0 (0%)	0 (0%)	11 (14.5%)	0 (0%)	0 (0%)	0 (0%)	0 (0%)	0 (0%)	0 (0%)
	T1b	0 (0%)	0 (0%)	0 (0%)	0 (0%)	0 (0%)	0 (0%)	0 (0%)	0 (0%)	0 (0%)	0 (0%)	0 (0%)	0 (0%)	0 (0%)	0 (0%)	0 (0%)	0 (0%)	0 (0%)	0 (0%)	0 (0%)	0 (0%)	0 (0%)	0 (0%)	0 (0%)	0 (0%)	0 (0%)	0 (0%)	0 (0%)	0 (0%)	0 (0%)	0 (0%)	0 (0%)	0 (0%)	0 (0%)	0 (0%)	0 (0%)	0 (0%)	0 (0%)	1 (25.0%)	9 (19.1%)	1 (33.3%)	1 (100%)
	T2b	0 (0%)	0 (0%)	0 (0%)	0 (0%)	0 (0%)	0 (0%)	0 (0%)	0 (0%)	0 (0%)	0 (0%)	0 (0%)	0 (0%)	0 (0%)	0 (0%)	0 (0%)	0 (0%)	0 (0%)	0 (0%)	0 (0%)	0 (0%)	0 (0%)	0 (0%)	0 (0%)	0 (0%)	0 (0%)	0 (0%)	0 (0%)	0 (0%)	0 (0%)	0 (0%)	0 (0%)	0 (0%)	0 (0%)	0 (0%)	0 (0%)	0 (0%)	0 (0%)	1 (25.0%)	1 (2.1%)	0 (0%)	0 (0%)
pN
	NA/Missing	426 (100%)	0 (0%)	0 (0%)	1 (2.1%)	5 (18.5%)	5 (100%)	6 (100%)	1 (100%)	16 (100%)	8 (100%)	1 (100%)	22 (100%)	4 (100%)	5 (100%)	1 (100%)	1 (100%)	1 (100%)	27 (100%)	14 (100%)	0 (0%)	18 (100%)	30 (100%)	31 (51.7%)	23 (100%)	1 (100%)	1 (100%)	1 (100%)	2 (100%)	4 (100%)	2 (100%)	2 (100%)	16 (100%)	1 (100%)	28 (100%)	0 (0%)	0 (0%)	0 (0%)	0 (0%)	0 (0%)	0 (0%)	0 (0%)
	N0	0 (0%)	17 (68.0%)	1 (33.3%)	42 (89.4%)	8 (29.6%)	0 (0%)	0 (0%)	0 (0%)	0 (0%)	0 (0%)	0 (0%)	0 (0%)	0 (0%)	0 (0%)	0 (0%)	0 (0%)	0 (0%)	0 (0%)	0 (0%)	6 (35.3%)	0 (0%)	0 (0%)	15 (25.0%)	0 (0%)	0 (0%)	0 (0%)	0 (0%)	0 (0%)	0 (0%)	0 (0%)	0 (0%)	0 (0%)	0 (0%)	0 (0%)	39 (51.3%)	0 (0%)	1 (100%)	4 (100%)	43 (91.5%)	3 (100%)	1 (100%)
	N1	0 (0%)	7 (28.0%)	2 (66.7%)	1 (2.1%)	4 (14.8%)	0 (0%)	0 (0%)	0 (0%)	0 (0%)	0 (0%)	0 (0%)	0 (0%)	0 (0%)	0 (0%)	0 (0%)	0 (0%)	0 (0%)	0 (0%)	0 (0%)	1 (5.9%)	0 (0%)	0 (0%)	4 (6.7%)	0 (0%)	0 (0%)	0 (0%)	0 (0%)	0 (0%)	0 (0%)	0 (0%)	0 (0%)	0 (0%)	0 (0%)	0 (0%)	14 (18.4%)	1 (100%)	0 (0%)	0 (0%)	3 (6.4%)	0 (0%)	0 (0%)
	N2	0 (0%)	1 (4.0%)	0 (0%)	3 (6.4%)	10 (37.0%)	0 (0%)	0 (0%)	0 (0%)	0 (0%)	0 (0%)	0 (0%)	0 (0%)	0 (0%)	0 (0%)	0 (0%)	0 (0%)	0 (0%)	0 (0%)	0 (0%)	7 (41.2%)	0 (0%)	0 (0%)	10 (16.7%)	0 (0%)	0 (0%)	0 (0%)	0 (0%)	0 (0%)	0 (0%)	0 (0%)	0 (0%)	0 (0%)	0 (0%)	0 (0%)	0 (0%)	0 (0%)	0 (0%)	0 (0%)	1 (2.1%)	0 (0%)	0 (0%)
	N3	0 (0%)	0 (0%)	0 (0%)	0 (0%)	0 (0%)	0 (0%)	0 (0%)	0 (0%)	0 (0%)	0 (0%)	0 (0%)	0 (0%)	0 (0%)	0 (0%)	0 (0%)	0 (0%)	0 (0%)	0 (0%)	0 (0%)	3 (17.6%)	0 (0%)	0 (0%)	0 (0%)	0 (0%)	0 (0%)	0 (0%)	0 (0%)	0 (0%)	0 (0%)	0 (0%)	0 (0%)	0 (0%)	0 (0%)	0 (0%)	0 (0%)	0 (0%)	0 (0%)	0 (0%)	0 (0%)	0 (0%)	0 (0%)
	Nx	0 (0%)	0 (0%)	0 (0%)	0 (0%)	0 (0%)	0 (0%)	0 (0%)	0 (0%)	0 (0%)	0 (0%)	0 (0%)	0 (0%)	0 (0%)	0 (0%)	0 (0%)	0 (0%)	0 (0%)	0 (0%)	0 (0%)	0 (0%)	0 (0%)	0 (0%)	0 (0%)	0 (0%)	0 (0%)	0 (0%)	0 (0%)	0 (0%)	0 (0%)	0 (0%)	0 (0%)	0 (0%)	0 (0%)	0 (0%)	23 (30.3%)	0 (0%)	0 (0%)	0 (0%)	0 (0%)	0 (0%)	0 (0%)
pM
	NA/Missing	426 (100%)	0 (0%)	0 (0%)	0 (0%)	4 (14.8%)	5 (100%)	6 (100%)	1 (100%)	16 (100%)	8 (100%)	1 (100%)	22 (100%)	4 (100%)	5 (100%)	1 (100%)	1 (100%)	1 (100%)	27 (100%)	14 (100%)	0 (0%)	18 (100%)	30 (100%)	31 (51.7%)	23 (100%)	1 (100%)	1 (100%)	1 (100%)	2 (100%)	4 (100%)	2 (100%)	2 (100%)	16 (100%)	1 (100%)	28 (100%)	2 (2.6%)	0 (0%)	0 (0%)	0 (0%)	0 (0%)	0 (0%)	0 (0%)
	M0	0 (0%)	24 (96.0%)	3 (100%)	46 (97.9%)	14 (51.9%)	0 (0%)	0 (0%)	0 (0%)	0 (0%)	0 (0%)	0 (0%)	0 (0%)	0 (0%)	0 (0%)	0 (0%)	0 (0%)	0 (0%)	0 (0%)	0 (0%)	15 (88.2%)	0 (0%)	0 (0%)	15 (25.0%)	0 (0%)	0 (0%)	0 (0%)	0 (0%)	0 (0%)	0 (0%)	0 (0%)	0 (0%)	0 (0%)	0 (0%)	0 (0%)	67 (88.2%)	1 (100%)	1 (100%)	4 (100%)	37 (78.7%)	3 (100%)	1 (100%)
	M1	0 (0%)	1 (4.0%)	0 (0%)	0 (0%)	9 (33.3%)	0 (0%)	0 (0%)	0 (0%)	0 (0%)	0 (0%)	0 (0%)	0 (0%)	0 (0%)	0 (0%)	0 (0%)	0 (0%)	0 (0%)	0 (0%)	0 (0%)	2 (11.8%)	0 (0%)	0 (0%)	14 (23.3%)	0 (0%)	0 (0%)	0 (0%)	0 (0%)	0 (0%)	0 (0%)	0 (0%)	0 (0%)	0 (0%)	0 (0%)	0 (0%)	7 (9.2%)	0 (0%)	0 (0%)	0 (0%)	10 (21.3%)	0 (0%)	0 (0%)
	Mx	0 (0%)	0 (0%)	0 (0%)	1 (2.1%)	0 (0%)	0 (0%)	0 (0%)	0 (0%)	0 (0%)	0 (0%)	0 (0%)	0 (0%)	0 (0%)	0 (0%)	0 (0%)	0 (0%)	0 (0%)	0 (0%)	0 (0%)	0 (0%)	0 (0%)	0 (0%)	0 (0%)	0 (0%)	0 (0%)	0 (0%)	0 (0%)	0 (0%)	0 (0%)	0 (0%)	0 (0%)	0 (0%)	0 (0%)	0 (0%)	0 (0%)	0 (0%)	0 (0%)	0 (0%)	0 (0%)	0 (0%)	0 (0%)
Tumor size
	NA/Missing	426 (100%)	0 (0%)	0 (0%)	0 (0%)	27 (100%)	5 (100%)	6 (100%)	1 (100%)	16 (100%)	8 (100%)	1 (100%)	22 (100%)	4 (100%)	5 (100%)	1 (100%)	1 (100%)	1 (100%)	27 (100%)	14 (100%)	17 (100%)	18 (100%)	30 (100%)	60 (100%)	23 (100%)	1 (100%)	1 (100%)	1 (100%)	2 (100%)	4 (100%)	2 (100%)	2 (100%)	16 (100%)	1 (100%)	22 (78.6%)	76 (100%)	0 (0%)	0 (0%)	0 (0%)	0 (0%)	0 (0%)	0 (0%)
	<2 cm	0 (0%)	14 (56.0%)	1 (33.3%)	11 (23.4%)	0 (0%)	0 (0%)	0 (0%)	0 (0%)	0 (0%)	0 (0%)	0 (0%)	0 (0%)	0 (0%)	0 (0%)	0 (0%)	0 (0%)	0 (0%)	0 (0%)	0 (0%)	0 (0%)	0 (0%)	0 (0%)	0 (0%)	0 (0%)	0 (0%)	0 (0%)	0 (0%)	0 (0%)	0 (0%)	0 (0%)	0 (0%)	0 (0%)	0 (0%)	0 (0%)	0 (0%)	0 (0%)	0 (0%)	0 (0%)	0 (0%)	0 (0%)	0 (0%)
	>=2 cm	0 (0%)	11 (44.0%)	2 (66.7%)	36 (76.6%)	0 (0%)	0 (0%)	0 (0%)	0 (0%)	0 (0%)	0 (0%)	0 (0%)	0 (0%)	0 (0%)	0 (0%)	0 (0%)	0 (0%)	0 (0%)	0 (0%)	0 (0%)	0 (0%)	0 (0%)	0 (0%)	0 (0%)	0 (0%)	0 (0%)	0 (0%)	0 (0%)	0 (0%)	0 (0%)	0 (0%)	0 (0%)	0 (0%)	0 (0%)	6 (21.4%)	0 (0%)	1 (100%)	1 (100%)	4 (100%)	47 (100%)	3 (100%)	1 (100%)
Survival status
	Alive	426 (100%)	23 (92.0%)	3 (100%)	39 (83.0%)	9 (33.3%)	5 (100%)	6 (100%)	1 (100%)	15 (93.8%)	6 (75.0%)	1 (100%)	10 (45.5%)	4 (100%)	5 (100%)	1 (100%)	0 (0%)	1 (100%)	26 (96.3%)	13 (92.9%)	13 (76.5%)	15 (83.3%)	26 (86.7%)	54 (90.0%)	16 (69.6%)	1 (100%)	1 (100%)	0 (0%)	1 (50.0%)	4 (100%)	2 (100%)	2 (100%)	16 (100%)	1 (100%)	28 (100%)	76 (100%)	0 (0%)	1 (100%)	4 (100%)	38 (80.9%)	3 (100%)	1 (100%)
	Deceased	0 (0%)	2 (8.0%)	0 (0%)	8 (17.0%)	18 (66.7%)	0 (0%)	0 (0%)	0 (0%)	1 (6.2%)	2 (25.0%)	0 (0%)	12 (54.5%)	0 (0%)	0 (0%)	0 (0%)	1 (100%)	0 (0%)	1 (3.7%)	1 (7.1%)	4 (23.5%)	3 (16.7%)	4 (13.3%)	6 (10.0%)	7 (30.4%)	0 (0%)	0 (0%)	1 (100%)	1 (50.0%)	0 (0%)	0 (0%)	0 (0%)	0 (0%)	0 (0%)	0 (0%)	0 (0%)	1 (100%)	0 (0%)	0 (0%)	9 (19.1%)	0 (0%)	0 (0%)
