# Supplementary material for: Noninvasive detection of any-stage cancer using free glycosaminoglycans
Source: Proc Natl Acad Sci U S A. 2022 Dec 5;119(50):e2115328119. doi: 10.1073/pnas.2115328119 (PMC9897435; doi:10.1073/pnas.2115328119)
Supplement: Supplementary file 3 — Dataset S02 (XLSX) [file pnas.2115328119.sd02.xlsx]

## Sheet: 0s CS plasma (%)
term	estimate	std.error	conf.low	conf.high	rhat	ess	R2
b_sigma_Intercept	-0.83154	0.0351332	-0.900354	-0.761729	1	32936	R2 = 0.793 (0.782,0.803)
BC	0.502887	0.201789	0.0939624	0.905768	1.00009	17445
BCa	-0.080296	0.12869	-0.339664	0.177933	1.0004	10133
CRC	0.745643	0.184509	0.379095	1.11824	1.00013	16420
CST	0.492982	0.162578	0.166953	0.82234	1.00035	12734
DG	0.559019	0.172946	0.212181	0.900532	1.00017	14932
EC	0.455236	0.173214	0.11573	0.80312	1.00026	14459
GNET	0.394577	0.191817	0.00601496	0.766643	1.00008	18706
H	0.256873	0.107635	0.0314048	0.47903	1.00027	7897
HN	0.178334	0.151422	-0.121307	0.483991	1.00032	13148
LL	0.537988	0.169045	0.202587	0.879352	1.00018	14635
NHL	0.693835	0.166022	0.356456	1.02069	1.00019	14177
NSCLC	0.413057	0.119514	0.166889	0.651772	1.00042	9157
OV	0.464254	0.167514	0.123768	0.794158	1.00024	13613
PCa	0.0358213	0.11373	-0.202814	0.263454	1.00023	8978
QC	-1.93075	0.100646	-2.14172	-1.72349	1.00034	7681
RCC	0.0356715	0.217797	-0.403344	0.468257	1.00011	19925
sd_Batch_ID2__Intercept	0.325854	0.0778224	0.176861	0.502737	1.00005	17460
sd_PND:Batch_ID2__Intercept	0.130353	0.0284859	0.074353	0.190384	1.00009	21485
sd_PND:Batch_ID2__sigma_Intercept	0.163206	0.0332688	0.0996469	0.230916	1.00034	28059
alpha	1.44572	0.273258	0.869925	2.00417	0.999972	36589
Intercept_sigma	-0.83154	0.0351332	-0.900354	-0.761729	1	32936
r_Batch_ID2[2B,.Run.10,.Seq.10,Intercept]	-0.180784	0.139449	-0.463026	0.0999804	1.00017	13687
r_Batch_ID2[2B,.Run.5,.Seq.2,Intercept]	0.139003	0.147493	-0.151351	0.440552	1.0003	13381
r_Batch_ID2[2B,.Run.6,.Seq.3,Intercept]	0.539813	0.133816	0.271928	0.805497	1.00023	11068
r_Batch_ID2[2B,.Run.7,.Seq.4,Intercept]	0.0449926	0.123201	-0.200488	0.299814	1.00036	9581
r_Batch_ID2[2B,.Run.8,.Seq.5,Intercept]	0.268247	0.133485	-0.000919053	0.539356	1.00038	10226
r_Batch_ID2[2B,.Run.9,.Seq.6,Intercept]	0.409346	0.129474	0.154367	0.676791	1.00035	9934
r_Batch_ID2[4,.Run.10,.Seq.10,Intercept]	-0.0843445	0.117433	-0.332571	0.14692	1.00025	9273
r_Batch_ID2[4,.Run.11,.Seq.11,Intercept]	-0.103116	0.117358	-0.340195	0.139501	1.00017	9834
r_Batch_ID2[4,.Run.12,.Seq.12,Intercept]	-0.32386	0.154086	-0.635598	-0.0211624	1.00017	16791
r_Batch_ID2[4,.Run.6,.Seq.6,Intercept]	0.0181071	0.118052	-0.218021	0.258962	1.00026	9419
r_Batch_ID2[4,.Run.7,.Seq.7,Intercept]	-0.276439	0.11722	-0.520254	-0.041697	1.0004	9419
r_Batch_ID2[4,.Run.8,.Seq.8,Intercept]	-0.0665126	0.117394	-0.305494	0.174909	1.00029	9449
r_Batch_ID2[4,.Run.9,.Seq.9,Intercept]	-0.345961	0.11881	-0.589748	-0.107677	1.0005	9516

## Sheet: 0s CS plasma (ugmL)
term	estimate	std.error	conf.low	conf.high	rhat	ess	R2
b_sigma_Intercept	-0.598038	0.0602699	-0.718824	-0.477388	1.00069	6685	R2 = 0.576 (0.553,0.598)
BC	0.427447	0.178796	0.0659948	0.800497	1.00004	22465
BCa	0.123879	0.109181	-0.086787	0.347347	1.00015	19015
CRC	0.590996	0.212739	0.160108	1.00899	1.00005	27072
CST	0.617803	0.146194	0.332596	0.910056	1.00004	20927
DG	0.77343	0.175289	0.419618	1.11556	1.00023	22563
EC	0.775395	0.159569	0.45647	1.09094	1.00008	25882
GNET	0.59281	0.220044	0.136163	1.03186	0.999984	28156
H	-0.097722	0.0608057	-0.227974	0.0306417	1.00028	11833
HN	0.359833	0.166101	0.0258444	0.689276	1.00013	22839
LL	0.799622	0.180904	0.433733	1.15926	1.00002	23521
NHL	0.728503	0.170691	0.400435	1.07668	1.00026	21153
NSCLC	0.767137	0.101832	0.567857	0.967378	1.00034	20811
OV	0.723435	0.148597	0.429687	1.03552	1.00022	20515
PCa	0.111583	0.0844863	-0.0536818	0.28065	1.00011	16862
QC	-1.52782	0.0522468	-1.63257	-1.41878	1.00017	14495
RCC	0.894372	0.202691	0.499133	1.30565	1.0003	25835
sd_Batch_ID2__Intercept	0.0994884	0.0429062	0.00607943	0.18616	1.00073	7815
sd_PND:Batch_ID2__Intercept	0.119083	0.0358009	0.0499409	0.193271	1.00058	6939
sd_PND:Batch_ID2__sigma_Intercept	0.43274	0.0483113	0.338727	0.530086	1.0001	8727
alpha	2.75513	0.276327	2.22086	3.30172	1.00005	32154
Intercept_sigma	-0.598038	0.0602699	-0.718824	-0.477388	1.00069	6685
r_Batch_ID2[2B,.Run.10,.Seq.10,Intercept]	0.0525982	0.0738009	-0.0944988	0.21625	1.00041	18041
r_Batch_ID2[2B,.Run.5,.Seq.2,Intercept]	-0.013012	0.0683942	-0.176378	0.144258	1.00011	22220
r_Batch_ID2[2B,.Run.6,.Seq.3,Intercept]	0.0535306	0.0736791	-0.0953929	0.223524	1.00015	18550
r_Batch_ID2[2B,.Run.7,.Seq.4,Intercept]	0.105103	0.0900588	-0.0433013	0.284515	1.00026	11266
r_Batch_ID2[2B,.Run.8,.Seq.5,Intercept]	0.0145125	0.0656159	-0.140196	0.167174	1.00013	22160
r_Batch_ID2[2B,.Run.9,.Seq.6,Intercept]	0.00168775	0.0628675	-0.147959	0.141181	1.00008	19589
r_Batch_ID2[4,.Run.10,.Seq.10,Intercept]	0.0501319	0.0669856	-0.0791689	0.197228	1.00007	14880
r_Batch_ID2[4,.Run.11,.Seq.11,Intercept]	-0.0990002	0.0807027	-0.253584	0.0402321	1.00042	11050
r_Batch_ID2[4,.Run.12,.Seq.12,Intercept]	-0.0158342	0.0711757	-0.18498	0.149166	1.00011	24276
r_Batch_ID2[4,.Run.6,.Seq.6,Intercept]	-0.115765	0.0857195	-0.275581	0.0255939	1.00059	9013
r_Batch_ID2[4,.Run.7,.Seq.7,Intercept]	0.00116006	0.0583607	-0.129037	0.134994	1.0002	16436
r_Batch_ID2[4,.Run.8,.Seq.8,Intercept]	-0.025993	0.0596572	-0.167906	0.102705	1.00011	15968
r_Batch_ID2[4,.Run.9,.Seq.9,Intercept]	-0.00660436	0.0597601	-0.143217	0.125513	1.00014	19562

## Sheet: 0s CS urine (%)
term	estimate	std.error	conf.low	conf.high	rhat	ess	R2
b_sigma_Intercept	-0.372816	0.0848194	-0.549056	-0.200509	1.00004	9940	R2 = 0.295 (0.232,0.361)
BCa	0.502673	0.202404	0.0845679	0.916708	0.999969	24157
H	-0.0265958	0.0899348	-0.21821	0.164369	0.999974	12898
HN	-0.101776	0.208105	-0.517445	0.337647	1.0001	22351
NSCLC	0.335429	0.195035	-0.0599014	0.744645	1.00012	22755
PCa	-0.0425182	0.146113	-0.345641	0.251527	1.00007	19836
QC	-0.748038	0.0827564	-0.932863	-0.570156	1.00002	12502
RCC	1.06905	0.249604	0.578571	1.5796	1.00005	23118
sd_Batch_ID2__Intercept	0.200132	0.0693792	0.0511628	0.380695	1.00071	12022
sd_PND:Batch_ID2__Intercept	0.067334	0.044571	1.94657e-05	0.167501	1.0002	10471
sd_PND:Batch_ID2__sigma_Intercept	0.353519	0.0695462	0.225556	0.506776	1.00055	11913
alpha	4.92754	0.782562	3.40832	6.49366	0.999963	35759
r_Batch_ID2[2A,.Run.3,.Seq.5,Intercept]	-0.113449	0.105515	-0.33062	0.110973	1.00011	15788
r_Batch_ID2[2A,.Run.4,.Seq.2,Intercept]	0.0144285	0.116933	-0.244897	0.260535	0.999949	19510
r_Batch_ID2[2A,.Run.8,.Seq.10,Intercept]	-0.0344063	0.100412	-0.247699	0.182166	1.00008	16440
r_Batch_ID2[2A,.Run.9,.Seq.1,Intercept]	-0.0639853	0.109788	-0.303103	0.160516	0.999979	16228
r_Batch_ID2[2B,.Run.1,.Seq.8,Intercept]	-0.108733	0.110417	-0.342795	0.114508	1.0002	14477
r_Batch_ID2[2B,.Run.10,.Seq.10,Intercept]	-0.0791504	0.105169	-0.30282	0.139602	1.00005	16964
r_Batch_ID2[2B,.Run.2,.Seq.11,Intercept]	0.125005	0.106372	-0.0917659	0.341413	0.999955	14370
r_Batch_ID2[2B,.Run.4,.Seq.9,Intercept]	0.31231	0.128721	0.0156275	0.572131	1.0002	11608
r_Batch_ID2[4,.Run.4,.Seq.4,Intercept]	-0.0411433	0.118473	-0.299961	0.209326	1.00006	22064

## Sheet: 0s CS urine (ugmL)
term	estimate	std.error	conf.low	conf.high	rhat	ess	R2
b_sigma_Intercept	-0.917565	0.143108	-1.20863	-0.617591	1.00073	7164	R2 = 0.256 (0.205,0.311)
BCa	1.10076	0.198232	0.723828	1.51187	0.999927	51045
H	-0.125329	0.0339679	-0.19833	-0.0487446	1.00007	24365
HN	0.287156	0.163931	-0.0372397	0.646621	1.00007	37433
NSCLC	1.11383	0.17717	0.747756	1.474	0.999942	51055
PCa	-0.108162	0.0630403	-0.23838	0.0234771	0.999991	33885
QC	-0.406733	0.0282857	-0.466268	-0.344926	0.999989	27795
RCC	0.959624	0.172055	0.619633	1.3078	1.00003	49238
sd_Batch_ID2__Intercept	0.0433219	0.0251652	9.37419e-05	0.0971276	1.00042	18425
sd_PND:Batch_ID2__Intercept	0.0374994	0.0240312	9.16317e-06	0.0880778	1.00022	13939
sd_PND:Batch_ID2__sigma_Intercept	0.672729	0.107795	0.468965	0.901862	1.00017	12967
alpha	14.4851	2.06394	10.4943	18.566	1.00004	55467
r_Batch_ID2[2A,.Run.3,.Seq.5,Intercept]	-0.028466	0.0333872	-0.112932	0.0374865	1.00002	27706
r_Batch_ID2[2A,.Run.4,.Seq.2,Intercept]	-0.00929797	0.0284376	-0.0895471	0.0639726	0.99994	34823
r_Batch_ID2[2A,.Run.8,.Seq.10,Intercept]	-0.0183056	0.0281419	-0.0933692	0.0464554	1.00019	31675
r_Batch_ID2[2A,.Run.9,.Seq.1,Intercept]	-0.00162667	0.0277697	-0.0811528	0.0711883	1.00005	37345
r_Batch_ID2[2B,.Run.1,.Seq.8,Intercept]	0.0205283	0.0301159	-0.0546751	0.113069	1.0001	30879
r_Batch_ID2[2B,.Run.10,.Seq.10,Intercept]	-0.000368652	0.0260054	-0.0703705	0.0730961	0.999991	36987
r_Batch_ID2[2B,.Run.2,.Seq.11,Intercept]	0.02151	0.0291092	-0.0409508	0.102506	1.00015	28800
r_Batch_ID2[2B,.Run.4,.Seq.9,Intercept]	0.0269487	0.0321637	-0.0406222	0.112938	1.00011	28901
r_Batch_ID2[4,.Run.4,.Seq.4,Intercept]	-0.0106521	0.0289605	-0.098069	0.0634362	0.999951	38337

## Sheet: 0s HS urine (%)
term	estimate	std.error	conf.low	conf.high	rhat	ess	R2
b_sigma_Intercept	-0.244521	0.0832495	-0.417566	-0.0743412	1.00069	9218	R2 = 0.222 (0.18,0.263)
BCa	0.284513	0.374912	-0.510896	1.07218	0.999927	18371
H	-0.211112	0.188416	-0.607888	0.20489	0.999999	13026
HN	-0.665111	0.40011	-1.53344	0.133651	1.00007	17628
NSCLC	-0.0287196	0.351006	-0.813508	0.723709	1.00007	15844
PCa	0.192483	0.284029	-0.414383	0.760323	1	17286
QC	0.00236553	0.174035	-0.364583	0.390599	1.00019	12608
RCC	0.0984197	0.34919	-0.661986	0.852465	1.00016	17009
sd_Batch_ID2__Intercept	0.401209	0.153368	0.0419667	0.749671	1.00017	10817
sd_PND:Batch_ID2__Intercept	0.26298	0.101587	0.0725945	0.489289	1.00059	8385
sd_PND:Batch_ID2__sigma_Intercept	0.351874	0.0747393	0.205993	0.511412	1.00042	12029
alpha	-3.30862	0.330281	-3.99487	-2.68747	1.00002	52863
r_Batch_ID2[2A,.Run.3,.Seq.5,Intercept]	-0.344005	0.266161	-0.856873	0.154737	1.00001	12820
r_Batch_ID2[2A,.Run.4,.Seq.2,Intercept]	0.444139	0.301725	-0.0989724	1.0096	1.00023	11581
r_Batch_ID2[2A,.Run.8,.Seq.10,Intercept]	0.117356	0.216704	-0.327997	0.599401	1.00024	15879
r_Batch_ID2[2A,.Run.9,.Seq.1,Intercept]	-0.209014	0.247703	-0.733774	0.279716	1.00001	15693
r_Batch_ID2[2B,.Run.1,.Seq.8,Intercept]	-0.251925	0.239201	-0.7277	0.209616	1.00003	11681
r_Batch_ID2[2B,.Run.10,.Seq.10,Intercept]	-0.103843	0.207504	-0.563592	0.353774	1.00011	16323
r_Batch_ID2[2B,.Run.2,.Seq.11,Intercept]	0.354109	0.239951	-0.107885	0.835953	1.00022	11194
r_Batch_ID2[2B,.Run.4,.Seq.9,Intercept]	0.129719	0.213627	-0.312134	0.598842	1.00026	13625
r_Batch_ID2[4,.Run.4,.Seq.4,Intercept]	-0.1256	0.241279	-0.655241	0.389235	0.99997	22152

## Sheet: 0s HS urine (ugmL)
term	estimate	std.error	conf.low	conf.high	rhat	ess	R2
b_sigma_Intercept	-0.458842	0.163296	-0.78557	-0.127805	1.00082	5795	R2 = 0.238 (0.191,0.287)
BCa	-0.0708926	0.173227	-0.445765	0.355556	1.00014	16491
H	-0.351663	0.0775924	-0.567079	-0.167989	1.0003	11926
HN	0.24471	0.253146	-0.290177	0.808822	1.00001	22923
NSCLC	0.765974	0.225671	0.290251	1.24742	1.0001	21898
PCa	-0.0890393	0.145832	-0.390113	0.246906	1.00019	14554
QC	0.723503	0.121842	0.479581	0.974792	1.00007	24052
RCC	0.25181	0.189191	-0.167766	0.684644	1.00025	15639
sd_Batch_ID2__Intercept	0.16236	0.0862612	0.000665096	0.366025	1.0004	9783
sd_PND:Batch_ID2__Intercept	0.102078	0.0675704	2.44625e-06	0.246133	1.00032	8981
sd_PND:Batch_ID2__sigma_Intercept	0.750856	0.1184	0.521998	0.994887	1.00016	9169
alpha	16.9019	2.23374	12.6548	21.4394	0.999914	57803
r_Batch_ID2[2A,.Run.3,.Seq.5,Intercept]	-0.0621611	0.0890846	-0.274157	0.165182	1.00009	19101
r_Batch_ID2[2A,.Run.4,.Seq.2,Intercept]	-0.11357	0.127291	-0.426431	0.136984	1.00016	15079
r_Batch_ID2[2A,.Run.8,.Seq.10,Intercept]	0.0126857	0.0804881	-0.191225	0.239637	1	17109
r_Batch_ID2[2A,.Run.9,.Seq.1,Intercept]	-0.0911289	0.116319	-0.407324	0.163272	1.00022	14503
r_Batch_ID2[2B,.Run.1,.Seq.8,Intercept]	0.124507	0.118124	-0.0946856	0.401852	1.00025	11902
r_Batch_ID2[2B,.Run.10,.Seq.10,Intercept]	0.0120984	0.079621	-0.197459	0.23619	1.00012	17004
r_Batch_ID2[2B,.Run.2,.Seq.11,Intercept]	0.062485	0.0865292	-0.132718	0.310685	1.0002	15198
r_Batch_ID2[2B,.Run.4,.Seq.9,Intercept]	0.149675	0.125253	-0.0786238	0.423049	1.00045	10774
r_Batch_ID2[4,.Run.4,.Seq.4,Intercept]	-0.084033	0.120843	-0.414113	0.198854	1.0001	22028

## Sheet: 2s6s CS urine (%)
term	estimate	std.error	conf.low	conf.high	rhat	ess	R2
b_sigma_Intercept	-0.0877643	0.0682274	-0.230373	0.050702	1.00032	11595	R2 = 0.2 (0.155,0.246)
BCa	-0.217205	0.293342	-0.838922	0.415021	1.0003	17112
H	0.0421805	0.170787	-0.32363	0.409609	1.00055	11122
HN	-0.0746677	0.345414	-0.77622	0.646438	1.00002	18731
NSCLC	-0.0483768	0.292858	-0.6661	0.584333	1.00012	16233
PCa	0.652701	0.258	0.123851	1.1827	1.0003	16889
QC	-0.223062	0.178121	-0.583045	0.156247	1.00066	11940
RCC	-0.494783	0.280915	-1.10436	0.112238	1.00031	16109
sd_Batch_ID2__Intercept	0.424487	0.134873	0.126308	0.760522	1.00016	13753
sd_PND:Batch_ID2__Intercept	0.148343	0.0976956	4.11135e-05	0.350666	1.00008	8615
sd_PND:Batch_ID2__sigma_Intercept	0.277291	0.0592277	0.16565	0.405122	1.00041	12324
alpha	1.60514	0.472605	0.626404	2.83811	1.00005	28621
r_Batch_ID2[2A,.Run.3,.Seq.5,Intercept]	0.17389	0.205449	-0.264647	0.586579	1.00035	13151
r_Batch_ID2[2A,.Run.4,.Seq.2,Intercept]	0.34119	0.252534	-0.142794	0.855081	1.00032	14671
r_Batch_ID2[2A,.Run.8,.Seq.10,Intercept]	-0.695652	0.23795	-1.19212	-0.140254	1.00038	10821
r_Batch_ID2[2A,.Run.9,.Seq.1,Intercept]	-0.209669	0.22983	-0.677165	0.258514	1.00042	14523
r_Batch_ID2[2B,.Run.1,.Seq.8,Intercept]	0.201244	0.225639	-0.239719	0.677452	1.00021	13589
r_Batch_ID2[2B,.Run.10,.Seq.10,Intercept]	0.112936	0.196457	-0.302558	0.532514	1.00063	13645
r_Batch_ID2[2B,.Run.2,.Seq.11,Intercept]	-0.0558126	0.196817	-0.477485	0.364402	1.00033	14218
r_Batch_ID2[2B,.Run.4,.Seq.9,Intercept]	0.138139	0.208035	-0.282379	0.579752	1.00049	13299
r_Batch_ID2[4,.Run.4,.Seq.4,Intercept]	-0.0168796	0.252956	-0.529697	0.536923	1.00019	25191

## Sheet: 2s6s CS urine (ugmL)
term	estimate	std.error	conf.low	conf.high	rhat	ess	R2
b_sigma_Intercept	-0.174741	0.0635554	-0.307639	-0.0454268	1.00003	16579	R2 = 0.169 (0.108,0.238)
BCa	-0.125114	0.199385	-0.550558	0.309368	0.999979	30504
H	-0.0891498	0.0921216	-0.287644	0.118815	1.00012	23376
HN	0.389975	0.288397	-0.209732	1.00461	1.00037	27867
NSCLC	0.96883	0.264301	0.438286	1.5226	1.00007	27896
PCa	0.308277	0.168225	-0.0252437	0.657986	1.00004	27925
QC	-0.289055	0.0929557	-0.487756	-0.0932886	0.999997	23017
RCC	-0.2242	0.18115	-0.618065	0.179768	1.00002	29555
sd_Batch_ID2__Intercept	0.174379	0.0809179	0.00705121	0.349074	1.00049	14806
sd_PND:Batch_ID2__Intercept	0.109656	0.072951	6.20781e-06	0.245341	1.00026	9590
sd_PND:Batch_ID2__sigma_Intercept	0.252714	0.0572694	0.142673	0.374132	1.00023	15470
alpha	13.2124	2.17912	9.07556	17.5538	0.999992	60306
r_Batch_ID2[2A,.Run.3,.Seq.5,Intercept]	-0.0241112	0.0965387	-0.262793	0.197288	0.999976	30907
r_Batch_ID2[2A,.Run.4,.Seq.2,Intercept]	-0.0232272	0.108214	-0.293243	0.222361	0.999965	31819
r_Batch_ID2[2A,.Run.8,.Seq.10,Intercept]	-0.203645	0.142177	-0.472186	0.0456107	1.00002	16830
r_Batch_ID2[2A,.Run.9,.Seq.1,Intercept]	0.0248966	0.110846	-0.231069	0.294326	0.999994	29511
r_Batch_ID2[2B,.Run.1,.Seq.8,Intercept]	0.194062	0.156229	-0.070041	0.501685	1.00028	16753
r_Batch_ID2[2B,.Run.10,.Seq.10,Intercept]	0.0649353	0.102642	-0.157582	0.3064	1.00011	27320
r_Batch_ID2[2B,.Run.2,.Seq.11,Intercept]	-0.0118277	0.0930782	-0.234919	0.207655	1.00002	29017
r_Batch_ID2[2B,.Run.4,.Seq.9,Intercept]	0.00101407	0.0973428	-0.229313	0.232694	1.00003	26782
r_Batch_ID2[4,.Run.4,.Seq.4,Intercept]	-0.0248126	0.114376	-0.305458	0.245869	0.999988	39662

## Sheet: 4s CS plasma (%)
term	estimate	std.error	conf.low	conf.high	rhat	ess	R2
b_sigma_Intercept	-0.302583	0.0419005	-0.389001	-0.22227	1.00019	22408	R2 = 0.453 (0.42,0.484)
BC	-0.0580365	0.266984	-0.589968	0.486837	1.00046	6462
BCa	0.329957	0.228102	-0.128609	0.78448	1.00068	5194
CRC	-0.316372	0.270133	-0.865144	0.223332	1.00047	6975
CST	-0.0518721	0.261018	-0.579955	0.465558	1.00057	5987
DG	-0.287866	0.257797	-0.80102	0.228143	1.00069	5931
EC	-0.0539187	0.267147	-0.592079	0.477121	1.00056	6267
GNET	0.135097	0.288294	-0.446711	0.703623	1.00062	7490
H	-0.186318	0.204987	-0.605912	0.23154	1.00063	4469
HN	-0.0471973	0.255576	-0.571139	0.467105	1.00045	6439
LL	-0.070205	0.258724	-0.592329	0.441596	1.0006	6037
NHL	-0.514941	0.2697	-1.04892	0.024731	1.00051	6379
NSCLC	-0.313277	0.217007	-0.751602	0.135164	1.00075	4758
OV	-0.0460887	0.259553	-0.557657	0.486724	1.00058	6013
PCa	0.236881	0.213659	-0.199782	0.674722	1.0007	4672
QC	0.719389	0.213039	0.273798	1.14627	1.00059	4769
RCC	0.742063	0.30122	0.151917	1.35895	1.00043	8558
sd_Batch_ID2__Intercept	0.735811	0.158908	0.439886	1.09487	1.00031	13759
sd_PND:Batch_ID2__Intercept	0.0504561	0.0337555	6.66366e-05	0.114651	1.00001	34645
sd_PND:Batch_ID2__sigma_Intercept	0.238015	0.0404238	0.160242	0.319594	1.00022	21974
alpha	-2.00653	0.322414	-2.64416	-1.36976	0.99997	73496
Intercept_sigma	-0.302583	0.0419005	-0.389001	-0.22227	1.00019	22408
r_Batch_ID2[2B,.Run.10,.Seq.10,Intercept]	0.634921	0.227506	0.176638	1.09701	1.00048	5428
r_Batch_ID2[2B,.Run.5,.Seq.2,Intercept]	-0.578944	0.25605	-1.09035	-0.0441359	1.00053	6609
r_Batch_ID2[2B,.Run.6,.Seq.3,Intercept]	-1.1831	0.226467	-1.64083	-0.726058	1.00065	5119
r_Batch_ID2[2B,.Run.7,.Seq.4,Intercept]	-0.469385	0.230602	-0.937582	-0.00314091	1.00073	5083
r_Batch_ID2[2B,.Run.8,.Seq.5,Intercept]	-0.612108	0.237277	-1.10032	-0.140051	1.00066	5276
r_Batch_ID2[2B,.Run.9,.Seq.6,Intercept]	-0.835454	0.226916	-1.30361	-0.381904	1.00074	4945
r_Batch_ID2[4,.Run.10,.Seq.10,Intercept]	0.300501	0.213607	-0.138921	0.730027	1.00078	4792
r_Batch_ID2[4,.Run.11,.Seq.11,Intercept]	0.285921	0.212789	-0.158115	0.718193	1.0007	4851
r_Batch_ID2[4,.Run.12,.Seq.12,Intercept]	0.793533	0.277657	0.241949	1.34701	1.00035	8551
r_Batch_ID2[4,.Run.6,.Seq.6,Intercept]	0.14369	0.213772	-0.289912	0.578861	1.00059	4762
r_Batch_ID2[4,.Run.7,.Seq.7,Intercept]	0.618868	0.212847	0.171833	1.04086	1.00049	4770
r_Batch_ID2[4,.Run.8,.Seq.8,Intercept]	0.244769	0.214288	-0.193863	0.680283	1.00062	4785
r_Batch_ID2[4,.Run.9,.Seq.9,Intercept]	0.653628	0.215179	0.226867	1.1013	1.00057	4858

## Sheet: 4s CS plasma (ugmL)
term	estimate	std.error	conf.low	conf.high	rhat	ess	R2
b_sigma_Intercept	-0.304687	0.0426729	-0.390715	-0.220591	1.00013	21604	R2 = 0.415 (0.38,0.448)
BC	0.0611364	0.383784	-0.685627	0.860721	1.00017	15841
BCa	0.793018	0.235366	0.326655	1.2817	1	9297
CRC	0.0588266	0.336356	-0.617974	0.749503	1.00005	15035
CST	0.21813	0.294945	-0.363444	0.826568	1.00013	10303
DG	0.146376	0.309479	-0.479584	0.768181	1.0002	11524
EC	0.305328	0.315049	-0.3305	0.932844	1.00027	11586
GNET	0.445573	0.345316	-0.239602	1.14404	1.00006	15184
H	-0.138458	0.210239	-0.573416	0.279112	1.00009	7826
HN	0.794942	0.272573	0.236797	1.33486	1.00003	11035
LL	0.388647	0.314726	-0.241701	1.0138	0.999981	12225
NHL	-0.154911	0.297802	-0.754914	0.443423	1.00009	11328
NSCLC	0.73937	0.220387	0.286278	1.18909	1.00003	8198
OV	0.330879	0.307347	-0.28348	0.941597	1.00024	11038
PCa	0.525702	0.208451	0.100531	0.960377	1.00011	7665
QC	-0.721748	0.191387	-1.11524	-0.321071	1.00012	6902
RCC	1.34021	0.41071	0.514744	2.16097	0.999958	18739
sd_Batch_ID2__Intercept	0.599623	0.144947	0.317676	0.917738	1.00008	15210
sd_PND:Batch_ID2__Intercept	0.272584	0.0560356	0.163026	0.387284	1.00027	17658
sd_PND:Batch_ID2__sigma_Intercept	0.246066	0.0422741	0.165935	0.333574	1.00015	21723
alpha	2.60973	0.331991	1.96752	3.28423	1	57411
Intercept_sigma	-0.304687	0.0426729	-0.390715	-0.220591	1.00013	21604
r_Batch_ID2[2B,.Run.10,.Seq.10,Intercept]	0.515488	0.278869	-0.0416686	1.08321	1.00016	13893
r_Batch_ID2[2B,.Run.5,.Seq.2,Intercept]	-0.380932	0.286678	-0.97469	0.172059	0.999988	11949
r_Batch_ID2[2B,.Run.6,.Seq.3,Intercept]	-0.851826	0.243002	-1.33821	-0.351413	1.00002	9293
r_Batch_ID2[2B,.Run.7,.Seq.4,Intercept]	0.0160092	0.227887	-0.450044	0.48083	1.0001	8199
r_Batch_ID2[2B,.Run.8,.Seq.5,Intercept]	-0.326253	0.249135	-0.824635	0.17996	1.00025	8300
r_Batch_ID2[2B,.Run.9,.Seq.6,Intercept]	-0.583768	0.244546	-1.07956	-0.095809	1.00023	8297
r_Batch_ID2[4,.Run.10,.Seq.10,Intercept]	0.214995	0.223142	-0.234581	0.676887	1.00009	8966
r_Batch_ID2[4,.Run.11,.Seq.11,Intercept]	-0.156676	0.218703	-0.606497	0.289926	1.00004	8796
r_Batch_ID2[4,.Run.12,.Seq.12,Intercept]	0.75971	0.334496	0.115099	1.43285	1.00014	18814
r_Batch_ID2[4,.Run.6,.Seq.6,Intercept]	-0.360734	0.219282	-0.801771	0.0931316	1.00005	8944
r_Batch_ID2[4,.Run.7,.Seq.7,Intercept]	0.591089	0.222175	0.138954	1.04268	1.00006	9080
r_Batch_ID2[4,.Run.8,.Seq.8,Intercept]	0.0116543	0.219007	-0.426124	0.470579	1.00005	8830
r_Batch_ID2[4,.Run.9,.Seq.9,Intercept]	0.620706	0.22283	0.172424	1.08239	1.00008	8783

[truncated: 10 more sheets: 4s CS urine (%), 4s CS urine (ugmL), 6s CS urine (%), 6s CS urine (ugmL), Charge CS urine (-), Ns HS urine (%), Ns HS urine (ugmL), Total CS plasma (ugmL), Total CS urine (ugmL), Total HS urine (ugmL)]
