# Supplementary material for: Noninvasive detection of any-stage cancer using free glycosaminoglycans
Source: Proc Natl Acad Sci U S A. 2022 Dec 5;119(50):e2115328119. doi: 10.1073/pnas.2115328119 (PMC9897435; doi:10.1073/pnas.2115328119)
Supplement: Supplementary file 4 — Dataset S03 (XLSX) [file pnas.2115328119.sd03.xlsx]

## Sheet: Combined
Parameter	Median	Median_95_CI	pd	ROPE_Percentage	Rhat	ESS	Prior_Distribution	Prior_Location	Prior_Scale	Effect_size	Fit	Model
(Intercept)	-0.846209	[-1.16 - -0.51]	1	0	1.00074	7349.11	student_t	0	2.5	very small		Combined
ug.ml_CS_plasma	34.211	[-12.71 - 88.16]	0.928625	0.00197342	1.00016	8769.18	student_t	0	2.5	large		Combined
X0s_CS_plasma_conc	-16.7402	[-45.42 - 9.45]	0.902	0.00710433	1.00018	8767.77	student_t	0	2.5	large		Combined
X4s_CS_plasma_conc	-21.3571	[-52.34 - 10.12]	0.92975	0.00394685	1.00016	8755.96	student_t	0	2.5	large		Combined
X0s_CS_plasma	8.76725	[-4.16 - 24.47]	0.906875	0.0102618	1.00024	7939.94	student_t	0	2.5	large		Combined
X4s_CS_plasma	9.2684	[-3.47 - 25.50]	0.916125	0.00881463	1.00014	7927.57	student_t	0	2.5	large		Combined
X4s.0s_CS_plasma	1.12447	[-0.05 - 2.37]	0.97675	0.0349954	0.999899	9890.91	student_t	0	2.5	small		Combined
ug.ml_CS_urine	-47.0904	[-72.87 - -23.65]	1	0	1.00009	10145.5	student_t	0	2.5	large		Combined
ug.ml_HS_urine	0.979156	[-0.53 - 2.95]	0.891125	0.109459	1.00079	4291.43	student_t	0	2.5	small		Combined
X0s_CS_urine_conc	22.1095	[10.14 - 34.29]	1	0	1.00011	10103.6	student_t	0	2.5	large		Combined
X6s_CS_urine_conc	7.93923	[3.36 - 12.64]	0.999875	0	1.00015	10043	student_t	0	2.5	large		Combined
X4s_CS_urine_conc	24.4078	[13.07 - 36.55]	1	0	1.00003	10310.7	student_t	0	2.5	large		Combined
X2s6s_CS_urine_conc	0.359489	[-0.96 - 1.60]	0.703	0.19379	0.999774	9592.09	student_t	0	2.5	very small		Combined
Ns_HS_urine_conc	-0.0609212	[-1.92 - 1.74]	0.5245	0.157874	0.999671	8513.52	student_t	0	2.5	very small		Combined
X0s_HS_urine_conc	0.368989	[-1.26 - 2.11]	0.66375	0.160374	1.00011	6833.56	student_t	0	2.5	very small		Combined
X0s_CS_urine	-8.75625	[-26.05 - 7.44]	0.858	0.00920931	0.999617	10061.2	student_t	0	2.5	large		Combined
X6s_CS_urine	-6.49484	[-10.10 - -2.94]	0.999625	0	0.999717	10031.1	student_t	0	2.5	large		Combined
X4s_CS_urine	-6.90409	[-10.53 - -3.25]	0.99975	0	0.999747	10513	student_t	0	2.5	large		Combined
X2s6s_CS_urine	-0.440498	[-1.33 - 0.39]	0.8435	0.211946	0.999765	9683.57	student_t	0	2.5	very small		Combined
Ns_HS_urine	-0.707636	[-1.14 - -0.29]	0.999625	0	1.00031	9421.93	student_t	0	2.5	small		Combined
X0s_HS_urine	0.295994	[-0.08 - 0.68]	0.933375	0.262465	0.999798	9837.64	student_t	0	2.5	very small		Combined
Charge_CS_urine	0.307041	[-13.41 - 13.63]	0.51775	0.0253914	0.999655	10301.8	student_t	0	2.5	very small		Combined
X6s.0s_CS_urine	0.754498	[-0.57 - 2.10]	0.865125	0.12722	0.999958	10900.6	student_t	0	2.5	small		Combined
X4s.0s_CS_urine	-0.424462	[-1.87 - 0.87]	0.7305	0.181555	1.00006	9855.18	student_t	0	2.5	very small		Combined
												Combined
ELPD											-182.371	Combined
LOOIC											364.741	Combined
WAIC											363.7	Combined
R2											0.566156	Combined
Sigma											1	Combined
Log_loss											0.306793	Combined

## Sheet: Plasma
Parameter	Median	Median_95_CI	pd	ROPE_Percentage	Rhat	ESS	Prior_Distribution	Prior_Location	Prior_Scale	Effect_size	Fit	Model
(Intercept)	0.584716	[0.39 - 0.81]	1	0	1.00093	3907.02	student_t	0	2.5	very small		Plasma
ug.ml_CS_plasma	0.658144	[-3.77 - 6.94]	0.596	0.0635443	1.00362	2011.64	student_t	0	2.5	small		Plasma
X0s_CS_plasma_conc	1.10446	[-3.04 - 4.04]	0.7165	0.0636758	1.00351	1981.65	student_t	0	2.5	small		Plasma
X4s_CS_plasma_conc	-0.28276	[-4.07 - 2.46]	0.5625	0.0916985	1.00345	2157.27	student_t	0	2.5	very small		Plasma
X0s_CS_plasma	0.427843	[-2.22 - 3.32]	0.6245	0.107486	1.00184	3193.24	student_t	0	2.5	very small		Plasma
X4s_CS_plasma	-2.73961	[-5.45 - 0.19]	0.962375	0.0182871	1.00174	3334.98	student_t	0	2.5	large		Plasma
X4s.0s_CS_plasma	2.78705	[1.99 - 3.64]	1	0	1.00089	4514.59	student_t	0	2.5	large		Plasma
												Plasma
ELPD											-475.064	Plasma
LOOIC											950.129	Plasma
WAIC											949.949	Plasma
R2											0.321042	Plasma
Sigma											1	Plasma
Log_loss											0.49755	Plasma

## Sheet: Urine
Parameter	Median	Median_95_CI	pd	ROPE_Percentage	Rhat	ESS	Prior_Distribution	Prior_Location	Prior_Scale	Effect_size	Fit	Model
(Intercept)	-0.388982	[-0.65 - -0.11]	0.998375	0.0481516	1.00005	6674.9	student_t	0	2.5	very small		Urine
ug.ml_CS_urine	-45.4693	[-65.75 - -26.03]	1	0	1.00033	10366.3	student_t	0	2.5	large		Urine
ug.ml_HS_urine	1.7346	[-0.08 - 3.94]	0.971625	0.0332851	1.00006	3286.79	student_t	0	2.5	medium		Urine
X0s_CS_urine_conc	20.8361	[11.48 - 30.35]	1	0	1.00033	10468.1	student_t	0	2.5	large		Urine
X6s_CS_urine_conc	7.29737	[3.71 - 11.01]	1	0	1.00033	10684.5	student_t	0	2.5	large		Urine
X4s_CS_urine_conc	24.7487	[14.86 - 34.45]	1	0	1.00026	10009.6	student_t	0	2.5	large		Urine
X2s6s_CS_urine_conc	0.486423	[-0.57 - 1.54]	0.816875	0.188528	0.999928	8685.21	student_t	0	2.5	very small		Urine
Ns_HS_urine_conc	-0.797705	[-2.49 - 0.86]	0.828625	0.117748	0.999932	6567.64	student_t	0	2.5	small		Urine
X0s_HS_urine_conc	0.705706	[-0.93 - 2.31]	0.79625	0.120642	1.00052	6008.04	student_t	0	2.5	small		Urine
X0s_CS_urine	-6.4145	[-18.97 - 7.62]	0.8265	0.015919	0.999843	9553.79	student_t	0	2.5	large		Urine
X6s_CS_urine	-6.57252	[-9.35 - -3.75]	1	0	1.00018	10319.6	student_t	0	2.5	large		Urine
X4s_CS_urine	-7.03693	[-9.88 - -4.15]	1	0	1.0002	10466.9	student_t	0	2.5	large		Urine
X2s6s_CS_urine	-0.479313	[-1.18 - 0.28]	0.901375	0.188396	0.999941	9469.99	student_t	0	2.5	very small		Urine
Ns_HS_urine	-0.836695	[-1.23 - -0.47]	1	0	0.999646	8108.63	student_t	0	2.5	small		Urine
X0s_HS_urine	0.485175	[0.15 - 0.80]	0.99925	0.0113143	0.999957	8863.46	student_t	0	2.5	very small		Urine
Charge_CS_urine	2.68611	[-7.99 - 13.47]	0.68975	0.0240758	0.999751	9705.07	student_t	0	2.5	large		Urine
X6s.0s_CS_urine	0.50176	[-0.55 - 1.62]	0.81725	0.175503	0.999794	9663.28	student_t	0	2.5	very small		Urine
X4s.0s_CS_urine	0.00463247	[-1.11 - 1.13]	0.50275	0.263781	0.999624	10110.7	student_t	0	2.5	very small		Urine
												Urine
ELPD											-251.47	Urine
LOOIC											502.94	Urine
WAIC											502.69	Urine
R2											0.412012	Urine
Sigma											1	Urine
Log_loss											0.418977	Urine
